# Supplementary material for: 6-(4-Nitro­phen­oxy)hexa­nol
Source: Acta Crystallogr Sect E Struct Rep Online. 2009 May 14;65(Pt 6):o1285. doi: 10.1107/S160053680901722X (PMC2969679; doi:10.1107/S160053680901722X)
Supplement: Supplementary file 1 [file e-65-o1285-sup1.cif]

##############################################################################
###                                                                        ###
###        Electronic paper (Acta Crystallographica Section E)             ###
###                                                                        ###
##############################################################################
#                                                                            #
# This CIF contains the data in a paper accepted for publication in Acta     #
# Crystallographica Section E. It conforms to the requirements of Notes      #
# for Authors for Section E, and has been peer reviewed under the auspices   #
# of the IUCr Commission on Journals.                                        #
#                                                                            #
# Full details of the Crystallographic Information File format               #
# are given in the paper "The Crystallographic Information File (CIF):       #
# a New Standard Archive File for Crystallography" by S. R. Hall, F. H.      #
# Allen and I. D. Brown [Acta Cryst. (1991), A47, 655-685].                  #
#                                                                            #
# The current version of the core CIF dictionary is obtainable from          #
# ftp://ftp.iucr.org/pub/cif_core.dic. The current version number is 2.4.    #
#                                                                            #
# Software is freely available for graphical display of the structure(s) in  #
# this CIF.  For information consult the CIF home page http://www.iucr.org/  #
# cif/home.html                                                              #
#                                                                            #
# This file may be used for bona fide research purposes within the           #
# scientific community so long as proper attribution is given to the journal # 
# article from which it was obtained.                                        #
#                                                                            #
##############################################################################
                                             
data_I
_audit_creation_method     SHELXL-97
_journal_date_recd_electronic     2009-05-04
_journal_date_accepted     2009-05-07
_journal_name_full     'Acta Crystallographica, Section E'
_journal_year     2009
_journal_volume     65
_journal_issue      6
_journal_page_first     o1285
_journal_page_last     o1285
_journal_paper_category     QO
_journal_coeditor_code     TK2444
_publ_contact_author_name     'Dr. Mrs. Zareen Akhter'
_publ_contact_author_address
;
Department of Chemistry, Quaid - I- Azam University, Islamabad 45320, Pakistan
;
_publ_contact_author_email     zareenakhter@yahoo.com
_publ_contact_author_fax      92519219888
_publ_contact_author_phone        .92E-306
_publ_section_title
;
6-(4-Nitrophenoxy)hexanol
;
loop_
    _publ_author_name
    _publ_author_address
    'Saif Ullah Khan, Muhammad'
;
Department of Chemistry, Quaid-i-Azam University, Islamabad 45320, Pakistan
;
    'Akhter, Zareen'
;
Department of Chemistry, Quaid-i-Azam University, Islamabad 45320, Pakistan
;
    ' Bolte, Michael'
;
Institut f\"ur Anorganische Chemie
 J. W. Goethe-Universit\"at Frankfurt
  Max-von-Laue-Str. 7
 60438 Frankfurt/Main
  Germany
;
    'Cheema, Sajjad A.'
;
Alchemist SAC, PO Box 321, Faisalabad 38000, Pakistan
;
    'Siddiqi, Humaira M.'
;
Department of Chemistry, Quaid-i-Azam University, Islamabad 45320, Pakistan
;
_chemical_name_systematic
;
6-(4-Nitrophenoxy)hexanol
;
_chemical_name_common     ?
_chemical_formula_moiety     'C12 H17 N O4'
_chemical_formula_sum     'C12 H17 N O4'
_chemical_formula_iupac     'C12 H17 N O4'
_chemical_formula_weight     239.27
_chemical_melting_point     ?
_symmetry_cell_setting     Triclinic
_symmetry_space_group_name_H-M     'P -1'
_symmetry_space_group_name_Hall     '-P 1'
loop_
    _symmetry_equiv_pos_as_xyz
    'x, y, z'
    '-x, -y, -z'
_cell_length_a     5.4410(7)
_cell_length_b     10.2270(11)
_cell_length_c     11.3333(14)
_cell_angle_alpha     96.993(9)
_cell_angle_beta     103.818(10)
_cell_angle_gamma     99.516(10)
_cell_volume     595.34(12)
_cell_formula_units_Z     2
_cell_measurement_reflns_used     4859
_cell_measurement_theta_min     3.8
_cell_measurement_theta_max     25.6
_cell_measurement_temperature     173(2)
_exptl_crystal_description     plate
_exptl_crystal_colour     yellow
_exptl_crystal_size_max     0.25
_exptl_crystal_size_mid     0.24
_exptl_crystal_size_min     0.12
_exptl_crystal_density_diffrn     1.335
_exptl_crystal_density_meas     ?
_exptl_crystal_density_method     'not measured'
_exptl_crystal_F_000     256
_exptl_absorpt_coefficient_mu     0.100
_exptl_absorpt_correction_type     none
_exptl_absorpt_process_details     ?
_exptl_absorpt_correction_T_min     .
_exptl_absorpt_correction_T_max     .
_exptl_special_details
;
;
_diffrn_ambient_temperature     173(2)
_diffrn_radiation_type     MoK\a
_diffrn_radiation_wavelength     0.71073
_diffrn_radiation_source     'fine-focus sealed tube'
_diffrn_radiation_monochromator     graphite
_diffrn_measurement_device_type     'STOE IPDS II two-circle-diffractometer'
_diffrn_measurement_method     \w
_diffrn_detector_area_resol_mean     ?
_diffrn_reflns_number     5002
_diffrn_reflns_av_R_equivalents     0.074
_diffrn_reflns_av_sigmaI/netI     0.063
_diffrn_reflns_theta_min     3.8
_diffrn_reflns_theta_max     25.0
_diffrn_reflns_theta_full     25.0
_diffrn_measured_fraction_theta_max     0.996
_diffrn_measured_fraction_theta_full     0.996
_diffrn_reflns_limit_h_min     -6
_diffrn_reflns_limit_h_max     6
_diffrn_reflns_limit_k_min     -12
_diffrn_reflns_limit_k_max     12
_diffrn_reflns_limit_l_min     -13
_diffrn_reflns_limit_l_max     13
_diffrn_standards_number     0
_diffrn_standards_interval_count     .
_diffrn_standards_interval_time     .
_diffrn_standards_decay_%     ?
_refine_special_details
;
Refinement of <i>F</i>^2^ against ALL reflections. The weighted <i>R</i>-factor
<i>wR</i> and goodness of fit <i>S</i> are based on <i>F</i>^2^, conventional
<i>R</i>-factors <i>R</i> are based on <i>F</i>, with <i>F</i> set to zero for
negative <i>F</i>^2^. The threshold expression of <i>F</i>^2^ >
\s(<i>F</i>^2^) is used only for calculating <i>R</i>-factors(gt) <i>etc</i>.
and is not relevant to the choice of reflections for refinement.
<i>R</i>-factors based on <i>F</i>^2^ are statistically about twice as large
as those based on <i>F</i>, and <i>R</i>- factors based on ALL data will be
even larger.
;
_reflns_number_total     2105
_reflns_number_gt     1694
_reflns_threshold_expression     I>2\s(I)
_refine_ls_structure_factor_coef     Fsqd
_refine_ls_matrix_type     full
_refine_ls_R_factor_all     0.078
_refine_ls_R_factor_gt     0.066
_refine_ls_wR_factor_gt     0.173
_refine_ls_wR_factor_ref     0.185
_refine_ls_goodness_of_fit_ref     1.04
_refine_ls_restrained_S_all     1.04
_refine_ls_number_reflns     2105
_refine_ls_number_parameters     159
_refine_ls_number_restraints     0
_refine_ls_hydrogen_treatment     mixed
_refine_ls_weighting_scheme     calc
_refine_ls_weighting_details
         'calc w=1/[\s^2^(Fo^2^)+(0.1186P)^2^+0.0716P] where P=(Fo^2^+2Fc^2^)/3'
_atom_sites_solution_hydrogens     geom
_atom_sites_solution_primary     direct
_atom_sites_solution_secondary     difmap
_refine_ls_shift/su_max     0.001
_refine_ls_shift/su_mean     0.000
_refine_diff_density_max     0.31
_refine_diff_density_min     -0.33
_refine_ls_extinction_method     SHELXL
_refine_ls_extinction_coef     0.029(8)
_refine_ls_extinction_expression
                                  'Fc^*^=kFc[1+0.001xFc^2^\l^3^/sin(2\q)]^-1/4^'
loop_
    _atom_type_symbol
    _atom_type_description
    _atom_type_scat_dispersion_real
    _atom_type_scat_dispersion_imag
    _atom_type_scat_source
    'C' 'C' 0.0033 0.0016
                         'International Tables Vol C Tables 4.2.6.8 and 6.1.1.4'
    'H' 'H' 0.0000 0.0000
                         'International Tables Vol C Tables 4.2.6.8 and 6.1.1.4'
    'N' 'N' 0.0061 0.0033
                         'International Tables Vol C Tables 4.2.6.8 and 6.1.1.4'
    'O' 'O' 0.0106 0.0060
                         'International Tables Vol C Tables 4.2.6.8 and 6.1.1.4'
_computing_data_collection     'X-Area (Stoe & Cie, 2001)'
_computing_cell_refinement     'X-Area (Stoe & Cie, 2001)'
_computing_data_reduction     'X-Area (Stoe & Cie, 2001)'
_computing_structure_solution     'SHELXS97 (Sheldrick, 2008)'
_computing_structure_refinement     'SHELXL97 (Sheldrick, 2008)'
_computing_molecular_graphics     'PLATON (Spek, 2009)'
_computing_publication_material     'SHELXL97 (Sheldrick, 2008)'
loop_
    _atom_site_type_symbol
    _atom_site_label
    _atom_site_fract_x
    _atom_site_fract_y
    _atom_site_fract_z
    _atom_site_U_iso_or_equiv
    _atom_site_adp_type
    _atom_site_calc_flag
    _atom_site_refinement_flags
    _atom_site_occupancy
    _atom_site_disorder_assembly
    _atom_site_disorder_group
    N N1 0.7262(3) 0.23792(17) -0.02359(16) 0.0296(4) Uani d . 1 . .
    O O1 0.1593(3) 1.17994(15) 0.78559(16) 0.0418(5) Uani d . 1 . .
    H H1 0.058(9) 1.200(5) 0.826(4) 0.107(15) Uiso d . 1 . .
    O O2 0.2906(3) 0.47709(14) 0.32079(13) 0.0310(4) Uani d . 1 . .
    O O3 0.6941(3) 0.11523(15) -0.04278(16) 0.0428(5) Uani d . 1 . .
    O O4 0.8558(3) 0.30971(15) -0.07523(14) 0.0385(5) Uani d . 1 . .
    C C1 0.0903(4) 1.0372(2) 0.7533(2) 0.0321(5) Uani d . 1 . .
    H H1A -0.0980 1.0087 0.7153 0.039 Uiso calc R 1 . .
    H H1B 0.1349 0.9954 0.8278 0.039 Uiso calc R 1 . .
    C C2 0.2376(4) 0.9931(2) 0.6628(2) 0.0313(5) Uani d . 1 . .
    H H2A 0.4248 1.0151 0.7046 0.038 Uiso calc R 1 . .
    H H2B 0.2081 1.0444 0.5938 0.038 Uiso calc R 1 . .
    C C3 0.1586(4) 0.8432(2) 0.6108(2) 0.0297(5) Uani d . 1 . .
    H H3A 0.1895 0.7916 0.6795 0.036 Uiso calc R 1 . .
    H H3B -0.0287 0.8209 0.5693 0.036 Uiso calc R 1 . .
    C C4 0.3067(4) 0.8006(2) 0.51947(19) 0.0304(5) Uani d . 1 . .
    H H4A 0.2806 0.8547 0.4525 0.036 Uiso calc R 1 . .
    H H4B 0.4935 0.8207 0.5620 0.036 Uiso calc R 1 . .
    C C5 0.2263(4) 0.6526(2) 0.46311(19) 0.0307(5) Uani d . 1 . .
    H H5A 0.2555 0.5975 0.5292 0.037 Uiso calc R 1 . .
    H H5B 0.0395 0.6314 0.4205 0.037 Uiso calc R 1 . .
    C C6 0.3777(4) 0.6177(2) 0.37264(19) 0.0310(5) Uani d . 1 . .
    H H6A 0.3505 0.6729 0.3064 0.037 Uiso calc R 1 . .
    H H6B 0.5645 0.6365 0.4150 0.037 Uiso calc R 1 . .
    C C11 0.4034(4) 0.4260(2) 0.23531(18) 0.0259(5) Uani d . 1 . .
    C C12 0.5917(4) 0.5012(2) 0.19465(19) 0.0292(5) Uani d . 1 . .
    H H12 0.6492 0.5948 0.2255 0.035 Uiso calc R 1 . .
    C C13 0.6963(4) 0.4383(2) 0.10791(19) 0.0289(5) Uani d . 1 . .
    H H13 0.8253 0.4886 0.0785 0.035 Uiso calc R 1 . .
    C C14 0.6111(4) 0.3028(2) 0.06527(18) 0.0260(5) Uani d . 1 . .
    C C15 0.4211(4) 0.2257(2) 0.10414(19) 0.0305(5) Uani d . 1 . .
    H H15 0.3649 0.1321 0.0734 0.037 Uiso calc R 1 . .
    C C16 0.3156(4) 0.2890(2) 0.18899(19) 0.0295(5) Uani d . 1 . .
    H H16 0.1824 0.2389 0.2160 0.035 Uiso calc R 1 . .
loop_
    _atom_site_aniso_label
    _atom_site_aniso_U_11
    _atom_site_aniso_U_22
    _atom_site_aniso_U_33
    _atom_site_aniso_U_12
    _atom_site_aniso_U_13
    _atom_site_aniso_U_23
    N1 0.0340(9) 0.0249(9) 0.0317(9) 0.0102(7) 0.0134(8) -0.0030(7)
    O1 0.0510(10) 0.0244(8) 0.0567(11) 0.0068(7) 0.0347(9) -0.0067(7)
    O2 0.0334(8) 0.0262(8) 0.0349(8) 0.0050(6) 0.0182(7) -0.0067(6)
    O3 0.0568(11) 0.0237(9) 0.0532(10) 0.0128(7) 0.0276(8) -0.0055(7)
    O4 0.0477(10) 0.0330(9) 0.0428(9) 0.0097(7) 0.0290(8) 0.0012(6)
    C1 0.0358(11) 0.0231(11) 0.0404(12) 0.0063(8) 0.0196(9) -0.0037(8)
    C2 0.0319(11) 0.0290(12) 0.0348(11) 0.0060(9) 0.0171(9) -0.0043(9)
    C3 0.0291(10) 0.0280(11) 0.0339(11) 0.0088(8) 0.0142(9) -0.0041(8)
    C4 0.0298(10) 0.0289(11) 0.0340(11) 0.0071(9) 0.0153(9) -0.0037(8)
    C5 0.0314(11) 0.0314(12) 0.0315(11) 0.0092(9) 0.0149(9) -0.0029(8)
    C6 0.0366(11) 0.0260(11) 0.0322(11) 0.0080(9) 0.0168(9) -0.0057(8)
    C11 0.0271(10) 0.0270(11) 0.0256(10) 0.0098(8) 0.0109(8) -0.0022(8)
    C12 0.0338(11) 0.0227(10) 0.0317(11) 0.0054(8) 0.0141(8) -0.0040(8)
    C13 0.0327(10) 0.0247(10) 0.0316(11) 0.0061(8) 0.0155(9) -0.0013(8)
    C14 0.0292(10) 0.0246(11) 0.0258(10) 0.0098(8) 0.0108(8) -0.0030(8)
    C15 0.0361(11) 0.0208(10) 0.0346(11) 0.0066(8) 0.0128(9) -0.0039(8)
    C16 0.0316(10) 0.0242(11) 0.0343(11) 0.0038(8) 0.0160(9) -0.0011(8)
_geom_special_details
;
All e.s.d.'s (except the e.s.d. in the dihedral angle between two l.s. planes)
are estimated using the full covariance matrix. The cell e.s.d.'s are taken
into account individually in the estimation of e.s.d.'s in distances, angles
and torsion angles; correlations between e.s.d.'s in cell parameters are only
used when they are defined by crystal symmetry. An approximate (isotropic)
treatment of cell e.s.d.'s is used for estimating e.s.d.'s involving l.s.
planes.
;
loop_
    _geom_bond_atom_site_label_1
    _geom_bond_atom_site_label_2
    _geom_bond_site_symmetry_2
    _geom_bond_distance
    _geom_bond_publ_flag
    N1 O3 . 1.223(2) ?
    N1 O4 . 1.228(2) ?
    N1 C14 . 1.457(2) ?
    O1 C1 . 1.425(2) ?
    O1 H1 . 0.83(5) ?
    O2 C11 . 1.362(2) ?
    O2 C6 . 1.441(2) ?
    C1 C2 . 1.516(3) ?
    C1 H1A . 0.9900 ?
    C1 H1B . 0.9900 ?
    C2 C3 . 1.525(3) ?
    C2 H2A . 0.9900 ?
    C2 H2B . 0.9900 ?
    C3 C4 . 1.522(3) ?
    C3 H3A . 0.9900 ?
    C3 H3B . 0.9900 ?
    C4 C5 . 1.517(3) ?
    C4 H4A . 0.9900 ?
    C4 H4B . 0.9900 ?
    C5 C6 . 1.506(3) ?
    C5 H5A . 0.9900 ?
    C5 H5B . 0.9900 ?
    C6 H6A . 0.9900 ?
    C6 H6B . 0.9900 ?
    C11 C12 . 1.381(3) ?
    C11 C16 . 1.395(3) ?
    C12 C13 . 1.392(3) ?
    C12 H12 . 0.9500 ?
    C13 C14 . 1.373(3) ?
    C13 H13 . 0.9500 ?
    C14 C15 . 1.385(3) ?
    C15 C16 . 1.381(3) ?
    C15 H15 . 0.9500 ?
    C16 H16 . 0.9500 ?
loop_
    _geom_angle_atom_site_label_1
    _geom_angle_atom_site_label_2
    _geom_angle_atom_site_label_3
    _geom_angle_site_symmetry_1
    _geom_angle_site_symmetry_3
    _geom_angle
    _geom_angle_publ_flag
    O3 N1 O4 . . 122.51(16) ?
    O3 N1 C14 . . 119.32(17) ?
    O4 N1 C14 . . 118.16(16) ?
    C1 O1 H1 . . 105(3) ?
    C11 O2 C6 . . 117.46(15) ?
    O1 C1 C2 . . 108.19(17) ?
    O1 C1 H1A . . 110.1 ?
    C2 C1 H1A . . 110.1 ?
    O1 C1 H1B . . 110.1 ?
    C2 C1 H1B . . 110.1 ?
    H1A C1 H1B . . 108.4 ?
    C1 C2 C3 . . 113.07(17) ?
    C1 C2 H2A . . 109.0 ?
    C3 C2 H2A . . 109.0 ?
    C1 C2 H2B . . 109.0 ?
    C3 C2 H2B . . 109.0 ?
    H2A C2 H2B . . 107.8 ?
    C4 C3 C2 . . 112.49(18) ?
    C4 C3 H3A . . 109.1 ?
    C2 C3 H3A . . 109.1 ?
    C4 C3 H3B . . 109.1 ?
    C2 C3 H3B . . 109.1 ?
    H3A C3 H3B . . 107.8 ?
    C5 C4 C3 . . 113.70(17) ?
    C5 C4 H4A . . 108.8 ?
    C3 C4 H4A . . 108.8 ?
    C5 C4 H4B . . 108.8 ?
    C3 C4 H4B . . 108.8 ?
    H4A C4 H4B . . 107.7 ?
    C6 C5 C4 . . 110.92(17) ?
    C6 C5 H5A . . 109.5 ?
    C4 C5 H5A . . 109.5 ?
    C6 C5 H5B . . 109.5 ?
    C4 C5 H5B . . 109.5 ?
    H5A C5 H5B . . 108.0 ?
    O2 C6 C5 . . 108.46(17) ?
    O2 C6 H6A . . 110.0 ?
    C5 C6 H6A . . 110.0 ?
    O2 C6 H6B . . 110.0 ?
    C5 C6 H6B . . 110.0 ?
    H6A C6 H6B . . 108.4 ?
    O2 C11 C12 . . 123.92(18) ?
    O2 C11 C16 . . 115.44(17) ?
    C12 C11 C16 . . 120.64(17) ?
    C11 C12 C13 . . 119.14(19) ?
    C11 C12 H12 . . 120.4 ?
    C13 C12 H12 . . 120.4 ?
    C14 C13 C12 . . 119.37(19) ?
    C14 C13 H13 . . 120.3 ?
    C12 C13 H13 . . 120.3 ?
    C13 C14 C15 . . 122.40(18) ?
    C13 C14 N1 . . 118.70(18) ?
    C15 C14 N1 . . 118.90(18) ?
    C16 C15 C14 . . 118.02(18) ?
    C16 C15 H15 . . 121.0 ?
    C14 C15 H15 . . 121.0 ?
    C15 C16 C11 . . 120.41(18) ?
    C15 C16 H16 . . 119.8 ?
    C11 C16 H16 . . 119.8 ?
loop_
    _geom_torsion_atom_site_label_1
    _geom_torsion_atom_site_label_2
    _geom_torsion_atom_site_label_3
    _geom_torsion_atom_site_label_4
    _geom_torsion_site_symmetry_1
    _geom_torsion_site_symmetry_2
    _geom_torsion_site_symmetry_3
    _geom_torsion_site_symmetry_4
    _geom_torsion
    _geom_torsion_publ_flag
    O1 C1 C2 C3 . . . . -173.95(17) ?
    C1 C2 C3 C4 . . . . 179.61(18) ?
    C2 C3 C4 C5 . . . . -178.18(17) ?
    C3 C4 C5 C6 . . . . 179.28(17) ?
    C11 O2 C6 C5 . . . . 179.40(16) ?
    C4 C5 C6 O2 . . . . -179.08(16) ?
    C6 O2 C11 C12 . . . . -1.1(3) ?
    C6 O2 C11 C16 . . . . 179.11(16) ?
    O2 C11 C12 C13 . . . . 179.23(18) ?
    C16 C11 C12 C13 . . . . -1.0(3) ?
    C11 C12 C13 C14 . . . . -0.4(3) ?
    C12 C13 C14 C15 . . . . 0.9(3) ?
    C12 C13 C14 N1 . . . . -178.77(17) ?
    O3 N1 C14 C13 . . . . 164.72(18) ?
    O4 N1 C14 C13 . . . . -14.2(3) ?
    O3 N1 C14 C15 . . . . -14.9(3) ?
    O4 N1 C14 C15 . . . . 166.11(19) ?
    C13 C14 C15 C16 . . . . -0.1(3) ?
    N1 C14 C15 C16 . . . . 179.60(18) ?
    C14 C15 C16 C11 . . . . -1.3(3) ?
    O2 C11 C16 C15 . . . . -178.36(18) ?
    C12 C11 C16 C15 . . . . 1.8(3) ?
loop_
    _geom_hbond_atom_site_label_D
    _geom_hbond_atom_site_label_H
    _geom_hbond_atom_site_label_A
    _geom_hbond_site_symmetry_A
    _geom_hbond_distance_DH
    _geom_hbond_distance_HA
    _geom_hbond_distance_DA
    _geom_hbond_angle_DHA
    O1 H1 O4 1_466 0.83(5) 2.10(5) 2.905(2) 163(4)
