# Supplementary material for: 6-(4-Nitro­phen­oxy)hexa­nol
Source: Acta Crystallogr Sect E Struct Rep Online. 2009 May 14;65(Pt 6):o1285. doi: 10.1107/S160053680901722X (PMC2969679; doi:10.1107/S160053680901722X)
Supplement: Supplementary file 2 [file e-65-o1285-Isup2.hkl]

# 
# h,k,l, Fc-squared, Fo-squared, sigma(Fo-squared) and status flag 
# 
data_I
_shelx_title ' za26 in P-1' 
_shelx_refln_list_code          4 
_shelx_F_calc_maximum      152.31 
_exptl_crystal_F_000       256.00 
_reflns_d_resolution_high  0.8400 
 
loop_ 
 _symmetry_equiv_pos_as_xyz 
 'x, y, z' 
 '-x, -y, -z' 
 
_cell_length_a     5.4410 
_cell_length_b    10.2270 
_cell_length_c    11.3333 
_cell_angle_alpha  96.993 
_cell_angle_beta  103.818 
_cell_angle_gamma  99.516 
 
_shelx_F_squared_multiplier     1.000 
 
loop_ 
 _refln_index_h 
 _refln_index_k 
 _refln_index_l 
 _refln_F_squared_calc 
 _refln_F_squared_meas 
 _refln_F_squared_sigma 
 _refln_observed_status 
   1   0   0      760.40      589.26     21.25 o 
   2   0   0     2442.51     2023.93     49.97 o 
   3   0   0       96.85       87.74      2.48 o 
   4   0   0       67.85       65.25      1.75 o 
   5   0   0        1.73        2.19      1.16 o 
   6   0   0        6.91        5.50      0.97 o 
  -6   1   0        3.16        1.30      0.60 o 
  -5   1   0        4.14        2.81      0.74 o 
  -4   1   0        1.52        1.29      0.79 o 
  -3   1   0        0.92        2.69      0.97 o 
  -2   1   0       12.66       10.62      1.60 o 
  -1   1   0        6.33        4.71      1.37 o 
   1   1   0     5298.62     5867.99     90.15 o 
   2   1   0        4.20        3.26      1.54 o 
   3   1   0      489.05      552.67     78.95 o 
   4   1   0       46.22       51.90      9.00 o 
   5   1   0       22.79       18.51      2.02 o 
   6   1   0        1.02        0.88      0.84 o 
  -6   2   0        0.57       -0.15      0.87 o 
  -5   2   0        1.83        1.47      0.59 o 
  -4   2   0       11.02       11.34      1.10 o 
  -3   2   0      269.70      272.39     34.17 o 
  -2   2   0      445.56      479.01     13.94 o 
  -1   2   0       10.70        9.29      1.44 o 
   0   2   0      191.67      160.92      8.45 o 
   1   2   0       77.13       76.74      4.96 o 
   2   2   0       98.30       79.22      2.42 o 
   3   2   0        3.04        4.49      0.89 o 
   4   2   0       78.23       84.48      2.21 o 
   5   2   0        0.05        1.13      1.34 o 
  -6   3   0       16.77       15.29      0.98 o 
  -5   3   0       36.26       36.90      3.89 o 
  -4   3   0        3.30        2.02      0.95 o 
  -3   3   0        2.14        1.71      0.74 o 
  -2   3   0      199.44      204.39      3.24 o 
  -1   3   0       61.93       59.42      2.89 o 
   0   3   0      159.39      128.74      6.65 o 
   1   3   0      143.82      152.27      8.56 o 
   2   3   0        1.84        1.65      1.13 o 
   3   3   0       32.45       35.64      1.64 o 
   4   3   0        0.01        1.18      1.25 o 
   5   3   0        1.32        1.28      0.90 o 
  -6   4   0       88.73       97.93      5.34 o 
  -5   4   0       10.56       10.29      0.69 o 
  -4   4   0      331.51      319.55     20.03 o 
  -3   4   0       58.20       64.40      1.92 o 
  -2   4   0       54.27       53.96      1.83 o 
  -1   4   0      220.73      251.38      8.76 o 
   0   4   0      293.52      275.73      9.92 o 
   1   4   0       32.30       33.25      2.01 o 
   2   4   0        0.36        0.50      1.10 o 
   3   4   0       91.47       91.13     20.84 o 
   4   4   0       52.10       62.12      7.68 o 
   5   4   0        6.48       15.69      5.46 o 
  -6   5   0        0.01        0.09      0.74 o 
  -5   5   0        2.48        2.03      0.79 o 
  -4   5   0        0.90        2.51      0.71 o 
  -3   5   0        4.58        6.13      0.77 o 
  -2   5   0        0.02        1.63      0.98 o 
  -1   5   0      458.93      537.07     13.25 o 
   0   5   0       14.92       15.45      1.95 o 
   1   5   0       81.01       77.81      3.06 o 
   2   5   0       14.61       18.30      1.52 o 
   3   5   0      115.96      145.08      6.71 o 
   4   5   0       14.14       14.03      0.91 o 
   5   5   0        3.60        1.81      1.12 o 
  -5   6   0        0.01        0.67      0.87 o 
  -4   6   0       56.08       50.98      3.21 o 
  -3   6   0        1.99        2.99      0.93 o 
  -2   6   0       31.49       30.95      1.36 o 
  -1   6   0      214.31      256.16     25.89 o 
   0   6   0      327.16      330.77      7.61 o 
   1   6   0       72.25       72.79     10.09 o 
   2   6   0      195.74      212.98      4.95 o 
   3   6   0      278.50      327.71     22.20 o 
   4   6   0        7.03        6.68      1.70 o 
  -5   7   0        0.66        1.27      0.65 o 
  -4   7   0       13.55       13.64      1.73 o 
  -3   7   0       18.09       16.51      1.12 o 
  -2   7   0       23.62       22.93      1.38 o 
  -1   7   0      133.58      159.36      4.36 o 
   0   7   0       11.48       14.79      1.67 o 
   1   7   0       19.92       20.23      2.12 o 
   2   7   0        2.82        3.72      1.23 o 
   3   7   0        3.38        4.09      1.12 o 
   4   7   0       43.32       44.45      3.01 o 
  -5   8   0        5.86        5.28      0.71 o 
  -4   8   0      166.08      174.93      6.37 o 
  -3   8   0        2.78        3.10      0.84 o 
  -2   8   0        2.48        3.04      0.79 o 
  -1   8   0        5.69        8.20      1.77 o 
   0   8   0        0.91        0.03      1.74 o 
   1   8   0       77.10       69.63      7.40 o 
   2   8   0        8.27        8.81      2.19 o 
   3   8   0       20.74       25.93      1.64 o 
  -5   9   0        9.79        9.22      0.84 o 
  -4   9   0      139.28      148.09      2.81 o 
  -3   9   0       58.01       56.66      1.29 o 
  -2   9   0       50.62       50.53      2.01 o 
  -1   9   0       11.58       14.14      1.67 o 
   0   9   0        5.77        4.64      1.59 o 
   1   9   0        8.63        6.07      2.73 o 
   2   9   0       12.51       12.66      2.32 o 
   3   9   0        0.14        0.41      0.89 o 
  -4  10   0      109.78      111.85      3.06 o 
  -3  10   0      246.29      252.46      6.80 o 
  -2  10   0        5.73        8.08      2.73 o 
  -1  10   0      223.17      233.13      6.00 o 
   0  10   0       47.95       48.90      2.19 o 
   1  10   0        6.51        5.10      1.38 o 
   2  10   0        0.37        0.50      0.95 o 
  -3  11   0       36.57       31.03      1.27 o 
  -2  11   0        0.00        1.91      1.02 o 
  -1  11   0       17.40       19.06      1.13 o 
   0  11   0       12.08        4.53      1.41 o 
   1  11   0        1.14        0.89      0.95 o 
  -1  12   0        0.16       -0.06      0.73 o 
   1 -12   1       20.00       20.36      3.23 o 
   2 -12   1        2.54        1.41      0.90 o 
  -1 -11   1        0.76        3.02      1.05 o 
   0 -11   1       64.84       75.97      2.07 o 
   1 -11   1        6.27        5.53      0.91 o 
   2 -11   1        8.94        6.73      3.03 o 
   3 -11   1        4.33        3.36      1.05 o 
  -2 -10   1       21.25       30.40      3.52 o 
  -1 -10   1       12.26       12.12      2.66 o 
   0 -10   1       25.11       19.21      1.21 o 
   1 -10   1       74.14       59.94     12.55 o 
   2 -10   1        2.15        4.14      1.24 o 
   3 -10   1       20.89       24.06      1.68 o 
   4 -10   1      185.48      180.37      3.45 o 
  -3  -9   1        0.53        0.66      1.17 o 
  -2  -9   1       19.77       21.30      1.71 o 
  -1  -9   1        3.59        4.19      1.61 o 
   0  -9   1       51.63       60.47      2.04 o 
   1  -9   1        1.13        2.42      0.75 o 
   2  -9   1       34.96       31.61      8.26 o 
   3  -9   1        8.26        9.17      0.83 o 
   4  -9   1        0.13        1.67      0.67 o 
  -3  -8   1       13.74       12.81      1.38 o 
  -2  -8   1        1.36        4.00      1.10 o 
  -1  -8   1       15.78       14.01      3.28 o 
   0  -8   1       29.18       29.93      2.27 o 
   1  -8   1       23.79       22.88      1.46 o 
   2  -8   1       15.77       17.93      1.02 o 
   3  -8   1        7.80        7.95      0.99 o 
   4  -8   1       21.56       21.04      1.11 o 
   5  -8   1        0.53        1.74      1.07 o 
  -4  -7   1        0.00        0.91      0.74 o 
  -3  -7   1      502.75      553.15      7.66 o 
  -2  -7   1      150.18      138.03      6.56 o 
  -1  -7   1      253.03      267.33     11.28 o 
   0  -7   1       70.89       97.91      3.70 o 
   1  -7   1       18.92       25.17      1.73 o 
   2  -7   1       70.31       75.93      1.60 o 
   3  -7   1        0.14        0.33      0.69 o 
   4  -7   1       47.63       44.97      5.14 o 
   5  -7   1        0.00        1.06      1.02 o 
  -4  -6   1        6.16        6.09      0.85 o 
  -3  -6   1      215.25      211.87     25.52 o 
  -2  -6   1      435.63      435.75      8.36 o 
  -1  -6   1      527.60      451.37     14.91 o 
   0  -6   1     1144.87     1227.67     23.88 o 
   1  -6   1     1272.60     1418.62    117.40 o 
   2  -6   1       57.28       61.09      2.87 o 
   3  -6   1        0.07        1.08      0.82 o 
   4  -6   1      118.98      116.19      8.52 o 
   5  -6   1       12.25       12.20      0.93 o 
  -5  -5   1        4.90        2.90      1.06 o 
  -4  -5   1        0.02        2.15      1.48 o 
  -3  -5   1       19.15       19.77      1.95 o 
  -2  -5   1      143.62      143.56      4.19 o 
  -1  -5   1      103.86       94.02      9.20 o 
   0  -5   1       51.50       44.77      2.50 o 
   1  -5   1       11.54       14.67      1.13 o 
   2  -5   1       93.90      105.72      2.39 o 
   3  -5   1        9.98       11.00      0.75 o 
   4  -5   1      114.89      116.50     10.01 o 
   5  -5   1        0.89        0.58      0.86 o 
   6  -5   1       29.76       25.92      1.34 o 
  -5  -4   1        0.30        2.01      0.99 o 
  -4  -4   1       11.00       11.53      1.65 o 
  -3  -4   1        2.97        3.08      1.15 o 
  -2  -4   1       52.70       57.48      2.22 o 
  -1  -4   1       58.47       44.87      2.66 o 
   0  -4   1        0.60        1.87      1.95 o 
   1  -4   1       91.84       91.47      2.91 o 
   2  -4   1       20.02       19.47      1.18 o 
   3  -4   1      107.40      120.97      2.53 o 
   4  -4   1        0.81        1.21      0.69 o 
   5  -4   1      153.31      116.03      2.74 o 
   6  -4   1       16.98       12.80      1.07 o 
  -5  -3   1       76.60       90.75      7.33 o 
  -4  -3   1       21.64       19.42      1.05 o 
  -3  -3   1        0.49        1.49      1.22 o 
  -2  -3   1        2.76        3.27      1.07 o 
  -1  -3   1      338.03      322.58      7.24 o 
   1  -3   1        0.01        0.50      0.96 o 
   2  -3   1        0.75        1.10      0.80 o 
   3  -3   1       75.41       76.54      9.24 o 
   4  -3   1        8.90        8.84      0.95 o 
   5  -3   1       17.04       18.03      1.13 o 
   6  -3   1       43.34       41.63      5.72 o 
  -5  -2   1        4.26        4.50      0.99 o 
  -4  -2   1        8.21       14.29      2.25 o 
  -3  -2   1      149.38      191.89      3.83 o 
  -2  -2   1       14.04       11.21      1.28 o 
  -1  -2   1       83.11       74.02      4.22 o 
   0  -2   1     1498.49     1279.61    163.93 o 
   1  -2   1      343.97      330.81      8.57 o 
   2  -2   1      302.63      288.32     12.76 o 
   3  -2   1       60.03       58.27      2.62 o 
   4  -2   1        3.90        3.05      0.93 o 
   5  -2   1        0.18        0.93      0.79 o 
   6  -2   1        0.93        1.15      0.76 o 
  -6  -1   1        4.17        4.42      0.92 o 
  -5  -1   1        0.84        3.09      0.89 o 
  -4  -1   1       46.19       50.09      7.14 o 
  -3  -1   1      190.01      233.06      4.13 o 
  -2  -1   1      116.29      118.91     15.37 o 
  -1  -1   1     3264.51     2868.76    517.85 o 
   1  -1   1       57.33       46.54      2.56 o 
   2  -1   1       58.80       52.68      4.03 o 
   3  -1   1      168.73      176.42      6.19 o 
   4  -1   1        0.00        0.40      0.73 o 
   5  -1   1        0.00        0.35      0.65 o 
   6  -1   1        0.01        2.09      1.64 o 
  -6   0   1        3.77        2.86      0.89 o 
  -5   0   1        1.86        1.72      0.70 o 
  -4   0   1        0.50        1.07      0.73 o 
  -3   0   1        0.57        2.82      1.72 o 
  -2   0   1      862.01      827.30     91.26 o 
  -1   0   1      213.03      156.09      7.04 o 
   1   0   1      148.57      114.24     15.84 o 
   2   0   1      712.29      657.53     90.70 o 
   3   0   1       58.58       56.28      1.59 o 
   4   0   1      135.94      119.26      2.63 o 
   5   0   1        3.34        2.23      1.20 o 
   6   0   1        0.06        0.56      0.87 o 
  -6   1   1        2.02        1.94      0.63 o 
  -5   1   1        1.07        1.56      0.64 o 
  -4   1   1       13.51       12.36      3.72 o 
  -3   1   1        0.19        0.33      1.21 o 
  -2   1   1      280.34      323.49      6.08 o 
  -1   1   1      285.56      262.67     17.43 o 
   1   1   1     1876.26     1656.59     75.82 o 
   2   1   1       39.11       40.20      1.93 o 
   3   1   1       20.69       21.36      1.34 o 
   4   1   1       28.37       28.19      1.77 o 
   5   1   1        0.02       -1.02      2.30 o 
  -6   2   1        0.68        1.21      0.99 o 
  -5   2   1      139.83      116.80      2.36 o 
  -4   2   1       13.48       15.10      2.38 o 
  -3   2   1       96.65       96.48      3.15 o 
  -2   2   1      190.11      200.83      5.92 o 
  -1   2   1       59.48       66.76      3.04 o 
   0   2   1      100.87       85.30      4.98 o 
   1   2   1       96.20       64.02     10.65 o 
   2   2   1       73.65       87.57      4.25 o 
   3   2   1        5.88        6.57      0.99 o 
   4   2   1        7.44        6.79      1.02 o 
   5   2   1        3.95        6.34      2.34 o 
  -6   3   1       63.24       75.63      2.71 o 
  -5   3   1      140.38      127.93      7.30 o 
  -4   3   1      501.49      513.82     30.17 o 
  -3   3   1       91.91       95.98      4.07 o 
  -2   3   1      814.36      928.76     29.94 o 
  -1   3   1      124.06      125.97      3.01 o 
   0   3   1        4.45        6.34      1.81 o 
   1   3   1        1.44        1.58      1.07 o 
   2   3   1       49.57       49.06      4.36 o 
   3   3   1       30.60       35.01      1.62 o 
   4   3   1        5.07        4.36      1.48 o 
   5   3   1        3.71        1.90      1.28 o 
  -6   4   1       93.48      112.58      2.78 o 
  -5   4   1       57.79       49.91      5.97 o 
  -4   4   1       29.43       30.97      1.95 o 
  -3   4   1      529.91      555.01     44.74 o 
  -2   4   1       32.64       41.81      2.01 o 
  -1   4   1      372.02      487.07      8.73 o 
   0   4   1      840.85      846.83     42.88 o 
   1   4   1       44.99       41.49      2.11 o 
   2   4   1        5.64        8.28      1.18 o 
   3   4   1      111.43      116.98     15.17 o 
   4   4   1       77.81       88.12      9.89 o 
   5   4   1        0.32        0.84      0.82 o 
  -6   5   1       17.92       15.99      1.13 o 
  -5   5   1        0.41        0.13      0.94 o 
  -4   5   1       11.70       10.13      0.85 o 
  -3   5   1      214.68      226.86     28.37 o 
  -2   5   1        1.07        1.94      0.99 o 
  -1   5   1      393.05      428.21      5.97 o 
   0   5   1     1740.36     1967.61     23.76 o 
   1   5   1     1608.61     1746.82     30.88 o 
   2   5   1      505.37      541.11      9.38 o 
   3   5   1      494.98      488.57     60.44 o 
   4   5   1       87.16       79.14      6.07 o 
  -6   6   1        3.64        2.46      1.61 o 
  -5   6   1        0.79        0.15      0.76 o 
  -4   6   1        0.00        1.05      0.64 o 
  -3   6   1       38.98       45.04      1.88 o 
  -2   6   1        0.02        0.49      0.73 o 
  -1   6   1      161.89      171.04      8.41 o 
   0   6   1        8.34       12.65      1.39 o 
   1   6   1       32.39       40.48      4.78 o 
   2   6   1      123.66      143.68      5.64 o 
   3   6   1       38.24       45.17      4.66 o 
   4   6   1      186.20      159.17      3.42 o 
  -5   7   1        1.15        0.32      1.23 o 
  -4   7   1        2.51        5.89      1.80 o 
  -3   7   1       47.49       52.38      2.03 o 
  -2   7   1        8.81       10.36      0.91 o 
  -1   7   1       76.89       77.83      6.14 o 
   0   7   1       76.51       84.67      3.54 o 
   1   7   1       25.32       30.11      2.66 o 
   2   7   1        1.90        4.55      1.13 o 
   3   7   1        0.01        1.87      1.03 o 
   4   7   1       18.18       19.11      3.46 o 
  -5   8   1      122.49      114.47      2.34 o 
  -4   8   1      161.02      176.26      6.26 o 
  -3   8   1        3.34        5.07      0.83 o 
  -2   8   1        5.54        5.72      1.10 o 
  -1   8   1       60.64       64.64      7.40 o 
   0   8   1        0.00        1.48      1.06 o 
   1   8   1       36.05       36.55      3.59 o 
   2   8   1        2.07        2.80      2.10 o 
   3   8   1       22.25       28.38      1.72 o 
  -5   9   1       18.92       17.52      1.06 o 
  -4   9   1      288.27      309.21      7.85 o 
  -3   9   1      492.26      502.43     12.66 o 
  -2   9   1       89.04       84.28      2.34 o 
  -1   9   1       23.99       24.77      1.56 o 
   0   9   1       65.99       67.56      2.79 o 
   1   9   1       46.39       42.39      7.92 o 
   2   9   1        7.60        7.74      2.75 o 
  -4  10   1        0.00        0.74      0.69 o 
  -3  10   1        0.00       -0.12      0.87 o 
  -2  10   1        1.91        1.93      1.02 o 
  -1  10   1        0.10        3.59      1.33 o 
   0  10   1        2.76        5.26      1.41 o 
   1  10   1       58.17       72.72      3.41 o 
   2  10   1        7.07        4.60      1.46 o 
  -3  11   1        0.18        0.80      0.74 o 
  -2  11   1        0.03       -0.16      0.89 o 
  -1  11   1        1.68        3.05      1.35 o 
   0  11   1       33.48       24.80      1.67 o 
   1  11   1       29.50       23.28      2.11 o 
   0 -12   2        2.24        1.94      1.10 o 
   1 -12   2       19.50       10.31      0.96 o 
   2 -12   2       14.87       14.39      1.78 o 
  -1 -11   2        0.44        2.77      1.34 o 
   0 -11   2       10.03        9.97      4.14 o 
   1 -11   2        5.46        5.33      0.98 o 
   2 -11   2      113.19      122.63      8.03 o 
   3 -11   2        0.55        0.21      1.43 o 
  -2 -10   2        5.68        5.63      1.20 o 
  -1 -10   2        8.74        7.87      1.63 o 
   0 -10   2        0.80        1.96      0.98 o 
   1 -10   2       14.21       15.84      1.12 o 
   2 -10   2       15.24       17.36      2.46 o 
   3 -10   2       15.91       17.91      1.42 o 
   4 -10   2       58.03       67.40      7.69 o 
  -3  -9   2        2.01        2.12      0.98 o 
  -2  -9   2       10.94       14.27      2.41 o 
  -1  -9   2       20.16       22.95      1.72 o 
   0  -9   2       84.86       93.31      7.39 o 
   1  -9   2        0.46        1.48      0.83 o 
   2  -9   2        0.09        1.03      0.71 o 
   3  -9   2        0.78        2.56      0.93 o 
   4  -9   2        0.68        3.45      1.82 o 
  -4  -8   2        0.53        0.89      1.20 o 
  -3  -8   2       90.09       85.14      2.58 o 
  -2  -8   2       10.43       13.29      1.51 o 
  -1  -8   2        5.13        5.74      1.08 o 
   0  -8   2        9.68       11.49      1.54 o 
   1  -8   2        2.93        3.57      1.61 o 
   2  -8   2       32.59       39.01      1.89 o 
   3  -8   2        7.64        7.94      0.89 o 
   4  -8   2        6.11        4.98      0.80 o 
   5  -8   2       12.94       11.20      0.87 o 
  -4  -7   2        3.98        4.22      1.51 o 
  -3  -7   2       20.41       22.27      2.07 o 
  -2  -7   2      171.88      195.02      4.27 o 
  -1  -7   2      159.57      167.02     18.47 o 
   0  -7   2      194.95      185.83     21.42 o 
   1  -7   2      241.52      274.03     19.02 o 
   2  -7   2       49.83       53.54      3.75 o 
   3  -7   2        0.01       -0.13      0.61 o 
   4  -7   2        8.95       10.22      1.06 o 
   5  -7   2        5.08        4.30      0.84 o 
  -4  -6   2        8.34        5.18      1.02 o 
  -3  -6   2       35.63       35.93      3.74 o 
  -2  -6   2      433.02      467.70      7.43 o 
  -1  -6   2       49.92       50.21      3.00 o 
   0  -6   2        0.93        7.46      3.22 o 
   1  -6   2       39.77       48.86      3.71 o 
   2  -6   2      120.38      147.57      5.80 o 
   3  -6   2        2.45        1.70      0.88 o 
   4  -6   2       25.89       28.30      1.64 o 
   5  -6   2       31.79       32.87      2.30 o 
  -5  -5   2        5.61        6.87      1.48 o 
  -4  -5   2        8.90        8.96      1.46 o 
  -3  -5   2       32.03       23.84      3.02 o 
  -2  -5   2      202.23      183.62     11.55 o 
  -1  -5   2       15.27       20.34      2.36 o 
   0  -5   2        3.31        5.19      1.48 o 
   1  -5   2       79.68       91.87      4.21 o 
   2  -5   2      214.85      210.57     11.47 o 
   3  -5   2        3.51        4.41      0.82 o 
   4  -5   2        0.27        2.03      0.83 o 
   5  -5   2      118.08      118.79     12.44 o 
  -5  -4   2       16.89       13.78      1.35 o 
  -4  -4   2        2.54        3.40      0.87 o 
  -3  -4   2        2.87        2.85      1.15 o 
  -2  -4   2       18.75       16.34      1.42 o 
  -1  -4   2       15.50       14.61      3.45 o 
   0  -4   2      211.16      214.29      7.23 o 
   1  -4   2       25.02       25.54      1.48 o 
   2  -4   2        1.15        0.98      0.94 o 
   3  -4   2       24.17       23.15      1.26 o 
   4  -4   2        2.46        3.92      1.06 o 
   5  -4   2        0.91        2.05      0.74 o 
  -5  -3   2       88.79      102.85      3.65 o 
  -4  -3   2        5.49        7.59      2.57 o 
  -3  -3   2      149.06      118.21     20.35 o 
  -2  -3   2        0.80       -0.49      1.64 o 
  -1  -3   2      328.50      274.24     27.75 o 
   0  -3   2       89.80       78.79      4.63 o 
   1  -3   2        5.05        4.35      0.94 o 
   2  -3   2        6.51        5.14      0.84 o 
   3  -3   2       98.70       94.27      8.98 o 
   4  -3   2       26.04       23.66      3.27 o 
   5  -3   2        8.36       10.09      0.84 o 
  -6  -2   2       40.87       41.60      2.19 o 
  -5  -2   2        0.48        0.74      0.61 o 
  -4  -2   2       13.81        9.30      0.91 o 
  -3  -2   2      262.93      291.13     49.10 o 
  -2  -2   2      745.74      946.08     19.42 o 
  -1  -2   2        9.33        7.27      2.37 o 
   0  -2   2     7932.67     6341.89    253.42 o 
   1  -2   2     1679.85     1342.36    122.19 o 
   2  -2   2        0.11        1.05      0.92 o 
   3  -2   2       35.11       29.97      1.50 o 
   4  -2   2        1.84        3.95      1.47 o 
   5  -2   2        0.55        2.33      0.77 o 
  -6  -1   2       39.83       44.52      2.14 o 
  -5  -1   2       11.07       10.11      1.07 o 
  -4  -1   2       39.92       43.40      5.34 o 
  -3  -1   2      232.44      263.59     28.09 o 
  -2  -1   2      285.13      308.68     36.26 o 
   0  -1   2       79.06       50.79      6.96 o 
   1  -1   2    23199.54    29073.00    449.16 o 
   2  -1   2      569.02      573.17     21.38 o 
   3  -1   2     1181.61     1120.56    101.86 o 
   4  -1   2       50.21       49.25      7.03 o 
   5  -1   2       14.05       13.43      3.33 o 
  -6   0   2        0.56        1.17      1.25 o 
  -5   0   2        8.03       12.86      1.51 o 
  -4   0   2       10.16        8.33      0.96 o 
  -3   0   2       15.82       15.07      1.14 o 
  -2   0   2        2.45        1.04      1.20 o 
  -1   0   2        1.15        1.87      2.53 o 
   0   0   2        4.24        4.99      1.94 o 
   1   0   2      101.48       70.97     13.61 o 
   2   0   2      701.52      603.53     89.98 o 
   3   0   2       42.63       46.51      1.68 o 
   4   0   2      106.13      120.35      8.15 o 
   5   0   2        3.28        5.52      2.89 o 
  -6   1   2       52.88       56.14      2.50 o 
  -5   1   2        0.01       -0.99      1.07 o 
  -4   1   2        0.01       -0.23      0.99 o 
  -3   1   2        2.93        2.66      1.51 o 
  -2   1   2     1087.75      896.22     21.58 o 
  -1   1   2      463.80      486.72      7.76 o 
   0   1   2       25.83       21.72      1.85 o 
   1   1   2      290.05      226.93     32.85 o 
   2   1   2       11.95        8.14      1.00 o 
   3   1   2        0.68        2.15      1.59 o 
   4   1   2        3.40        3.78      1.04 o 
   5   1   2       24.39       22.59      2.38 o 
  -6   2   2      341.04      369.53      8.64 o 
  -5   2   2       42.03       33.97      1.77 o 
  -4   2   2      186.11      198.74     25.99 o 
  -3   2   2        0.18        0.10      1.25 o 
  -2   2   2        3.85        6.02      1.60 o 
  -1   2   2      532.72      592.37     12.93 o 
   0   2   2      126.57       97.47      3.31 o 
   1   2   2      575.27      511.39      8.75 o 
   2   2   2       17.12       18.96      2.93 o 
   3   2   2        0.30        1.72      1.07 o 
   4   2   2       22.13       27.56      1.30 o 
   5   2   2        2.45        1.76      0.70 o 
  -6   3   2       51.41       53.12      2.40 o 
  -5   3   2       87.17       97.38      3.15 o 
  -4   3   2        0.01       -0.04      0.79 o 
  -3   3   2      662.79      724.00     17.07 o 
  -2   3   2      183.38      192.38      4.11 o 
  -1   3   2       40.43       39.90      1.72 o 
   0   3   2       15.12       16.18      1.77 o 
   1   3   2      169.73      173.58      3.98 o 
   2   3   2       27.85       22.88      3.82 o 
   3   3   2       13.12       16.20      2.06 o 
   4   3   2       30.41       40.18      1.53 o 
   5   3   2       24.64       31.46      1.44 o 
  -6   4   2        0.16        1.25      1.41 o 
  -5   4   2        8.06        8.13      0.75 o 
  -4   4   2       35.19       31.95      2.29 o 
  -3   4   2       90.23       91.94      8.26 o 
  -2   4   2       12.32       17.01      1.17 o 
  -1   4   2       62.49       67.27      1.84 o 
   0   4   2      679.22      743.82     23.05 o 
   1   4   2       50.01       47.40      4.74 o 
   2   4   2      165.71      138.80     19.88 o 
   3   4   2        2.59        3.31      0.95 o 
   4   4   2        0.83        1.97      1.17 o 
   5   4   2        1.41        1.21      0.77 o 
  -6   5   2        2.24        2.68      0.96 o 
  -5   5   2        0.01        1.95      0.75 o 
  -4   5   2        0.46        2.46      1.48 o 
  -3   5   2      140.79      152.59      3.05 o 
  -2   5   2        8.87       11.79      1.00 o 
  -1   5   2      175.16      178.00      7.22 o 
   0   5   2      264.59      307.95     11.05 o 
   1   5   2       52.05       53.03      2.22 o 
   2   5   2        1.78        1.04      0.91 o 
   3   5   2      118.27      114.76     26.95 o 
   4   5   2      168.20      210.07     23.54 o 
  -6   6   2        0.06        0.05      0.78 o 
  -5   6   2        9.85       11.00      0.93 o 
  -4   6   2        0.00        0.10      0.84 o 
  -3   6   2        1.33        2.81      1.01 o 
  -2   6   2       14.00       14.05      1.00 o 
  -1   6   2       11.20        7.32      1.20 o 
   0   6   2      231.19      239.63      9.10 o 
   1   6   2        5.86        5.53      1.24 o 
   2   6   2       22.28       23.79      1.78 o 
   3   6   2       11.20       11.79      2.89 o 
   4   6   2        0.10        1.71      1.06 o 
  -5   7   2       12.37       12.89      1.34 o 
  -4   7   2       56.85       67.19      8.02 o 
  -3   7   2      309.80      328.48      7.62 o 
  -2   7   2        0.40        0.70      0.80 o 
  -1   7   2       43.23       42.61      3.56 o 
   0   7   2       25.49       31.34      1.54 o 
   1   7   2        3.32        3.06      1.68 o 
   2   7   2       26.85       34.45      1.78 o 
   3   7   2        1.73        2.61      0.96 o 
  -5   8   2       79.02       73.93      6.26 o 
  -4   8   2       22.77       27.49      1.29 o 
  -3   8   2      712.13      777.98      8.00 o 
  -2   8   2       18.24       21.51      1.24 o 
  -1   8   2      115.49      105.72      4.20 o 
   0   8   2        4.79        5.27      0.92 o 
   1   8   2        0.28        0.75      1.00 o 
   2   8   2        7.94        7.72      1.29 o 
   3   8   2       10.20        9.31      1.34 o 
  -5   9   2       62.87       60.78      3.61 o 
  -4   9   2       27.97       29.98      1.99 o 
  -3   9   2      332.11      335.55      6.87 o 
  -2   9   2      348.20      354.24     21.97 o 
  -1   9   2        2.12        0.98      1.08 o 
   0   9   2      210.64      177.77      9.44 o 
   1   9   2       68.80       63.95      2.16 o 
   2   9   2        0.05        1.06      1.23 o 
  -4  10   2        3.22        2.91      0.69 o 
  -3  10   2       26.03       22.98      1.20 o 
  -2  10   2       43.12       45.60      3.60 o 
  -1  10   2        8.91       15.78      1.67 o 
   0  10   2       13.51       11.27      2.17 o 
   1  10   2        0.97        2.45      1.14 o 
  -3  11   2        3.17        2.19      0.94 o 
  -2  11   2        0.45        2.34      0.96 o 
  -1  11   2       31.60       30.11      1.75 o 
   0  11   2        0.83        1.15      0.91 o 
   1 -12   3       38.36       44.75      1.78 o 
  -1 -11   3       15.23       22.10      1.50 o 
   0 -11   3        6.87        5.84      1.69 o 
   1 -11   3        4.58        6.40      2.42 o 
   2 -11   3       48.63       53.82      9.72 o 
   3 -11   3        0.00        0.38      1.60 o 
  -2 -10   3        0.65        0.48      1.06 o 
  -1 -10   3        4.73        5.82      2.34 o 
   0 -10   3        3.54        2.63      0.96 o 
   1 -10   3       27.91       30.96      7.84 o 
   2 -10   3        4.20        3.16      0.79 o 
   3 -10   3       15.22       16.69      1.55 o 
   4 -10   3        2.39        1.60      1.16 o 
  -3  -9   3       24.07       22.55      2.21 o 
  -2  -9   3        0.34        1.49      0.95 o 
  -1  -9   3        9.14        8.87      1.08 o 
   0  -9   3       12.11       11.39      2.62 o 
   1  -9   3        8.79        8.45      2.49 o 
   2  -9   3        1.14        1.22      1.12 o 
   3  -9   3        0.68        3.33      1.29 o 
   4  -9   3        1.50        1.82      0.74 o 
  -4  -8   3       38.07       37.87      2.40 o 
  -3  -8   3        0.00       -0.34      1.56 o 
  -2  -8   3      750.33      818.04     25.82 o 
  -1  -8   3      321.00      293.11      8.21 o 
   0  -8   3      324.53      341.34     41.02 o 
   1  -8   3       77.55       94.36      5.51 o 
   2  -8   3       10.22        9.42      0.80 o 
   3  -8   3       11.62       12.74      1.53 o 
   4  -8   3        0.19       -0.47      0.86 o 
   5  -8   3       27.34       26.09      2.63 o 
  -4  -7   3       21.76       16.23      1.38 o 
  -3  -7   3        2.43        1.61      1.33 o 
  -2  -7   3      224.61      220.23     11.02 o 
  -1  -7   3      265.55      263.57     19.91 o 
   0  -7   3      268.42      251.99     48.47 o 
   1  -7   3      298.49      294.25     25.99 o 
   2  -7   3      344.28      388.28     22.46 o 
   3  -7   3        1.66        2.19      0.94 o 
   4  -7   3        0.63        1.19      0.70 o 
   5  -7   3       26.03       23.13      3.35 o 
  -5  -6   3        9.37        8.78      1.41 o 
  -4  -6   3       18.42       21.15      1.77 o 
  -3  -6   3        0.61        2.50      1.30 o 
  -2  -6   3       23.21       25.68      1.49 o 
  -1  -6   3       70.74       71.30      3.07 o 
   0  -6   3       63.37       65.70      5.48 o 
   1  -6   3        3.73        3.86      0.75 o 
   2  -6   3       29.45       29.95      1.71 o 
   3  -6   3       18.95       23.40      1.41 o 
   4  -6   3        4.76        5.96      0.81 o 
   5  -6   3       29.28       30.22      2.50 o 
  -5  -5   3       27.15       24.64      1.56 o 
  -4  -5   3        0.67        0.62      1.35 o 
  -3  -5   3        8.67        8.96      1.59 o 
  -2  -5   3        2.63        2.99      1.46 o 
  -1  -5   3       38.02       35.31      2.41 o 
   0  -5   3        2.36        2.41      0.88 o 
   1  -5   3        0.51       -0.10      0.91 o 
   2  -5   3       56.15       57.00      2.36 o 
   3  -5   3        0.25        0.69      0.57 o 
   4  -5   3       11.49       10.81      0.76 o 
   5  -5   3        7.04        6.99      0.78 o 
  -5  -4   3        5.08        5.26      1.33 o 
  -4  -4   3      195.44      213.52      6.08 o 
  -3  -4   3       57.20       40.73      2.21 o 
  -2  -4   3       57.95       65.54      3.34 o 
  -1  -4   3        2.82        2.01      1.21 o 
   0  -4   3      298.96      284.02     15.26 o 
   1  -4   3        5.50        6.87      0.87 o 
   2  -4   3       47.36       45.83      2.58 o 
   3  -4   3        2.62        2.45      0.67 o 
   4  -4   3        9.16        8.27      0.80 o 
   5  -4   3        0.57        0.43      0.82 o 
  -5  -3   3       22.29       20.03      1.51 o 
  -4  -3   3        3.68        6.56      1.30 o 
  -3  -3   3       10.00       15.34      1.43 o 
  -2  -3   3      278.66      211.20      6.33 o 
  -1  -3   3       58.26       59.90      3.18 o 
   0  -3   3        2.24        2.38      1.05 o 
   1  -3   3      315.04      272.51     16.09 o 
   2  -3   3      108.37       95.83      8.46 o 
   3  -3   3       70.66       69.36      4.26 o 
   4  -3   3        0.58        0.62      0.72 o 
   5  -3   3        0.49        1.49      1.12 o 
  -6  -2   3        6.31        6.43      1.33 o 
  -5  -2   3        1.03        3.36      1.35 o 
  -4  -2   3        0.24       -0.23      0.99 o 
  -3  -2   3      193.15      255.23      6.24 o 
  -2  -2   3       15.65       12.24      2.02 o 
  -1  -2   3      139.12      144.47      5.82 o 
   0  -2   3     2267.12     1876.72    140.49 o 
   1  -2   3      131.65      104.99     12.56 o 
   2  -2   3      181.15      184.30     28.29 o 
   3  -2   3       18.82       17.45      1.11 o 
   4  -2   3        8.14        8.19      0.83 o 
   5  -2   3        0.01        0.44      0.60 o 
  -6  -1   3       26.41       27.30      1.80 o 
  -5  -1   3       18.63       16.17      1.41 o 
  -4  -1   3       15.94       13.75      1.33 o 
  -3  -1   3        1.66        3.30      1.14 o 
  -2  -1   3       29.15       29.34      2.29 o 
  -1  -1   3      926.23      788.36    133.37 o 
   0  -1   3      174.20      159.94      4.22 o 
   1  -1   3     1678.15     1402.90    179.76 o 
   2  -1   3      247.09      210.29     29.92 o 
   3  -1   3       80.71       97.84     13.93 o 
   4  -1   3       31.29       37.61      1.63 o 
   5  -1   3       27.17       32.01      2.58 o 
  -6   0   3        4.26        4.27      0.96 o 
  -5   0   3        1.98        1.33      0.91 o 
  -4   0   3        6.42        9.17      1.56 o 
  -3   0   3      149.62      121.71      3.86 o 
  -1   0   3      278.30      259.18     16.71 o 
   0   0   3       24.25       19.79      2.13 o 
   1   0   3      156.89      136.05      4.43 o 
   2   0   3      498.45      427.33     54.00 o 
   3   0   3        1.49        2.18      1.01 o 
   4   0   3       23.59       18.85      1.06 o 
   5   0   3        8.48        6.69      0.72 o 
  -6   1   3       24.30       24.64      1.82 o 
  -5   1   3       37.36       38.53      2.14 o 
  -4   1   3      263.25      210.09      6.48 o 
  -3   1   3        3.25        3.20      1.82 o 
  -2   1   3      489.74      496.30     14.52 o 
  -1   1   3      104.50       89.25      5.73 o 
   0   1   3      108.07       87.71     14.16 o 
   1   1   3       48.48       39.42      4.10 o 
   2   1   3       30.46       25.34      3.96 o 
   3   1   3        3.08        3.42      1.07 o 
   4   1   3        0.52        0.83      0.74 o 
   5   1   3        2.37        2.85      1.03 o 
  -6   2   3       38.73       45.17      2.32 o 
  -5   2   3      145.95      125.85      3.65 o 
  -4   2   3      438.55      460.86      9.31 o 
  -3   2   3     1329.39     1302.57    110.98 o 
  -2   2   3     1533.76     1847.81     74.81 o 
  -1   2   3     1484.66     1671.01     51.38 o 
   0   2   3      112.35       99.62      9.96 o 
   1   2   3      180.67      135.14      3.07 o 
   2   2   3        2.40        1.63      0.77 o 
   3   2   3        3.47        2.94      1.24 o 
   4   2   3       17.53       18.56      1.31 o 
   5   2   3        8.65        9.12      1.07 o 
  -6   3   3       96.35      106.47      2.81 o 
  -5   3   3      254.61      281.05     13.58 o 
  -4   3   3       55.15       61.10      6.45 o 
  -3   3   3       74.00       85.48      2.78 o 
  -2   3   3     1306.01     1660.88     38.47 o 
  -1   3   3       60.47       66.69      1.75 o 
   0   3   3      208.03      220.68     14.78 o 
   1   3   3      926.39      939.74     83.13 o 
   2   3   3        0.33        0.51      0.67 o 
   3   3   3       33.72       33.84      3.59 o 
   4   3   3       67.21       86.29     16.56 o 
   5   3   3       57.09       76.33      2.03 o 
  -6   4   3       43.56       42.09      7.14 o 
  -5   4   3       13.09       14.26      1.70 o 
  -4   4   3       30.68       31.06      1.50 o 
  -3   4   3        0.40        1.23      0.79 o 
  -2   4   3       79.95       95.33      3.10 o 
  -1   4   3       21.49       21.69      1.44 o 
   0   4   3      368.25      348.16     10.95 o 
   1   4   3      543.01      603.86      9.28 o 
   2   4   3      812.91      738.88    104.41 o 
   3   4   3      218.39      251.78      7.44 o 
   4   4   3      299.75      375.31     26.97 o 
  -6   5   3        0.32        0.68      0.97 o 
  -5   5   3       15.54       16.42      1.70 o 
  -4   5   3        0.42        1.87      0.84 o 
  -3   5   3        0.61        0.91      0.79 o 
  -2   5   3        1.40        0.71      0.89 o 
  -1   5   3        0.24       -0.07      0.76 o 
   0   5   3      112.72      130.06      5.80 o 
   1   5   3        1.26        2.06      1.22 o 
   2   5   3        8.84        7.00      1.16 o 
   3   5   3       53.76       53.52     10.19 o 
   4   5   3        1.26        1.73      0.88 o 
  -6   6   3        0.29        0.70      0.71 o 
  -5   6   3        3.90        1.57      1.05 o 
  -4   6   3        7.03        6.81      0.86 o 
  -3   6   3       32.30       34.98      1.03 o 
  -2   6   3       13.97       14.66      1.06 o 
  -1   6   3        0.18        1.70      0.90 o 
   0   6   3      126.39      121.34      4.08 o 
   1   6   3       45.18       50.03      2.10 o 
   2   6   3        3.52        2.58      1.68 o 
   3   6   3        0.61        1.02      1.32 o 
   4   6   3        0.64        1.45      1.08 o 
  -5   7   3       85.65       75.54      8.42 o 
  -4   7   3      284.22      307.22      6.67 o 
  -3   7   3      514.85      548.56     17.06 o 
  -2   7   3        0.49        1.53      0.89 o 
  -1   7   3        0.20        0.88      1.19 o 
   0   7   3       70.53       68.87      3.78 o 
   1   7   3        1.38        0.86      0.97 o 
   2   7   3        8.76        9.72      1.37 o 
   3   7   3        1.87        2.42      0.99 o 
  -5   8   3        0.36        1.38      0.69 o 
  -4   8   3       32.38       36.92      1.33 o 
  -3   8   3      182.96      191.04      5.35 o 
  -2   8   3      732.34      737.06     19.77 o 
  -1   8   3      104.69       95.80      7.42 o 
   0   8   3       51.04       49.46      1.83 o 
   1   8   3       18.37       19.68      1.45 o 
   2   8   3       37.02       37.97      2.92 o 
   3   8   3        3.08        3.46      1.13 o 
  -4   9   3       13.66       14.40      0.99 o 
  -3   9   3       10.00        9.76      0.86 o 
  -2   9   3       59.02       55.04      1.62 o 
  -1   9   3        1.82        3.55      1.43 o 
   0   9   3       22.23       27.85      1.46 o 
   1   9   3       22.92       25.84      1.60 o 
   2   9   3       29.99       38.61      3.63 o 
  -4  10   3       12.09        9.47      0.99 o 
  -3  10   3        1.45        1.15      0.64 o 
  -2  10   3        1.13        1.67      0.75 o 
  -1  10   3        4.97        8.79      2.72 o 
   0  10   3        0.02        1.38      0.78 o 
   1  10   3       17.55       14.34      1.16 o 
  -3  11   3        7.48        7.11      1.25 o 
  -2  11   3        7.77        6.26      1.23 o 
  -1  11   3       18.60       13.65      1.35 o 
   0  11   3        0.23        0.51      0.95 o 
  -1 -11   4        7.89       10.31      1.20 o 
   0 -11   4        3.25        1.98      0.83 o 
   1 -11   4        0.57        0.06      0.76 o 
   2 -11   4        9.23       11.30      1.56 o 
   3 -11   4        9.14        7.16      2.60 o 
  -2 -10   4        4.40        3.58      2.15 o 
  -1 -10   4        0.56        2.20      0.87 o 
   0 -10   4       18.04       16.19      1.01 o 
   1 -10   4       33.83       36.85      3.67 o 
   2 -10   4        3.32        4.06      1.35 o 
   3 -10   4        1.79        1.89      1.13 o 
  -3  -9   4        0.43        0.88      0.96 o 
  -2  -9   4       77.78       76.63      3.76 o 
  -1  -9   4        0.40        2.52      2.57 o 
   0  -9   4       30.82       23.79      3.52 o 
   1  -9   4        3.71        2.03      1.28 o 
   2  -9   4        0.04        0.59      0.92 o 
   3  -9   4        6.58        6.85      1.49 o 
   4  -9   4        0.57        1.08      0.82 o 
  -4  -8   4       25.89       17.03      1.46 o 
  -3  -8   4        0.03        0.65      0.86 o 
  -2  -8   4      146.26      140.51     17.70 o 
  -1  -8   4       32.83       30.63      2.92 o 
   0  -8   4       58.63       46.12      5.63 o 
   1  -8   4      114.73      113.16      9.62 o 
   2  -8   4      104.21       94.74      2.62 o 
   3  -8   4        0.29        0.69      0.93 o 
   4  -8   4        0.30        0.31      0.77 o 
  -4  -7   4        8.52       10.13      1.41 o 
  -3  -7   4        6.52        7.73      1.41 o 
  -2  -7   4       36.27       30.51      1.75 o 
  -1  -7   4      527.93      467.98      9.97 o 
   0  -7   4       32.86       26.76      5.24 o 
   1  -7   4       45.17       37.81      5.25 o 
   2  -7   4       34.99       36.51      2.27 o 
   3  -7   4       46.53       62.17      4.69 o 
   4  -7   4        0.19        0.73      0.66 o 
   5  -7   4       19.02       12.23      1.19 o 
  -5  -6   4       12.95       11.77      1.28 o 
  -4  -6   4       18.27       12.19      1.33 o 
  -3  -6   4        2.21        2.86      1.22 o 
  -2  -6   4        0.00        1.34      1.05 o 
  -1  -6   4      113.40       97.54     16.01 o 
   0  -6   4       15.30       18.77      1.51 o 
   1  -6   4        3.14        2.96      1.03 o 
   2  -6   4        3.32        3.17      1.07 o 
   3  -6   4       32.13       35.07      4.72 o 
   4  -6   4        0.78        1.16      0.78 o 
   5  -6   4        3.06        3.75      0.86 o 
  -5  -5   4       83.96      108.58      4.04 o 
  -4  -5   4       29.82       26.59      1.80 o 
  -3  -5   4        5.80        5.16      1.12 o 
  -2  -5   4        0.02        0.78      1.86 o 
  -1  -5   4        0.16        0.62      1.72 o 
   0  -5   4       21.34       20.87      1.18 o 
   1  -5   4       62.49       58.43      1.75 o 
   2  -5   4        3.81        3.78      0.71 o 
   3  -5   4        1.80        2.71      0.73 o 
   4  -5   4        0.88        1.33      1.13 o 
   5  -5   4        0.18        2.12      1.04 o 
  -5  -4   4       12.25       11.67      1.22 o 
  -4  -4   4       49.57       53.09      2.55 o 
  -3  -4   4       21.62       24.69      1.90 o 
  -2  -4   4       52.93       34.09      1.74 o 
  -1  -4   4        4.82        6.02      1.25 o 
   0  -4   4      105.16       87.40      4.22 o 
   1  -4   4       68.24       65.40      2.21 o 
   2  -4   4       98.85       94.02      1.97 o 
   3  -4   4        1.45        2.73      0.60 o 
   4  -4   4        7.19        7.06      0.96 o 
   5  -4   4        2.52        0.33      0.91 o 
  -5  -3   4       96.90      113.72      3.73 o 
  -4  -3   4        2.89        1.67      1.35 o 
  -3  -3   4        0.20        2.21      1.35 o 
  -2  -3   4      582.80      644.03     36.60 o 
  -1  -3   4     1138.26      743.58     25.71 o 
   0  -3   4        5.49        2.99      1.19 o 
   1  -3   4     2460.71     2161.30    150.35 o 
   2  -3   4      840.62      869.18     45.58 o 
   3  -3   4        0.41        1.07      0.67 o 
   4  -3   4       26.44       27.25      2.03 o 
   5  -3   4        3.20        1.74      0.76 o 
  -6  -2   4        0.30        0.44      0.99 o 
  -5  -2   4       36.33       27.48      1.67 o 
  -4  -2   4       16.40       20.03      1.80 o 
  -3  -2   4      136.80      142.65     13.01 o 
  -2  -2   4      192.24      164.65      5.38 o 
  -1  -2   4      301.41      217.28      9.14 o 
   0  -2   4      169.96      127.20     19.38 o 
   1  -2   4        0.16        1.10      1.36 o 
   2  -2   4     2693.60     2596.39    426.56 o 
   3  -2   4      210.38      230.90     31.47 o 
   4  -2   4      261.08      279.63     29.69 o 
   5  -2   4       20.00       23.49      2.04 o 
  -6  -1   4        9.52        6.17      1.04 o 
  -5  -1   4       16.09       18.02      1.72 o 
  -4  -1   4       14.02       16.30      1.64 o 
  -3  -1   4       47.41       39.34      2.06 o 
  -2  -1   4       23.76       35.74      2.74 o 
  -1  -1   4        9.47        5.54      1.34 o 
   0  -1   4       14.77       12.55      1.74 o 
   1  -1   4        1.00        0.52      1.24 o 
   2  -1   4      136.06      131.85     24.26 o 
   3  -1   4       61.62       67.78      1.93 o 
   4  -1   4       34.46       40.95      1.68 o 
   5  -1   4        5.65        6.62      0.86 o 
  -6   0   4      108.03       95.85      3.10 o 
  -5   0   4       76.02       92.61      3.13 o 
  -4   0   4       16.54       15.76      1.35 o 
  -3   0   4       47.71       43.83      2.19 o 
  -2   0   4        0.13        1.85      2.16 o 
  -1   0   4      891.26      926.14     53.76 o 
   0   0   4       71.81       47.66      1.89 o 
   1   0   4      235.10      192.40     33.41 o 
   2   0   4       48.35       42.75      3.63 o 
   3   0   4        0.18        0.43      0.70 o 
   4   0   4        1.03        2.25      0.96 o 
   5   0   4        0.66        1.43      0.64 o 
  -6   1   4       79.44       81.68      2.97 o 
  -5   1   4      873.29      728.12     14.43 o 
  -4   1   4       55.53       58.00      2.53 o 
  -3   1   4      767.88      855.83     18.11 o 
  -2   1   4       51.43       76.30      2.61 o 
  -1   1   4       24.72       23.86      1.73 o 
   0   1   4      322.49      267.93     27.49 o 
   1   1   4       44.49       38.62      5.81 o 
   2   1   4      337.87      293.67     45.78 o 
   3   1   4        0.73        3.26      1.33 o 
   4   1   4        3.37        3.72      0.76 o 
   5   1   4       11.87       10.28      0.89 o 
  -6   2   4        6.71        6.12      1.43 o 
  -5   2   4       17.50       20.16      2.92 o 
  -4   2   4       16.41       17.75      2.07 o 
  -3   2   4       16.09       15.36      1.32 o 
  -2   2   4      669.82      790.84     75.11 o 
  -1   2   4      309.97      299.73     15.46 o 
   0   2   4        1.70        2.68      1.11 o 
   1   2   4        0.39        2.34      1.29 o 
   2   2   4       22.77       20.94      5.63 o 
   3   2   4        2.49        3.34      0.67 o 
   4   2   4        8.37        7.47      0.81 o 
   5   2   4        8.11        6.09      1.84 o 
  -6   3   4       13.99       11.64      3.48 o 
  -5   3   4       17.15       17.24      3.48 o 
  -4   3   4       12.77       10.71      1.76 o 
  -3   3   4       91.38       95.35      2.46 o 
  -2   3   4      403.55      500.20     19.02 o 
  -1   3   4      194.34      226.04      3.45 o 
   0   3   4      120.94      112.21      2.89 o 
   1   3   4      124.50      134.76     14.45 o 
   2   3   4       53.37       49.06      8.42 o 
   3   3   4      121.82      121.07     11.47 o 
   4   3   4       13.96       15.73      3.06 o 
  -6   4   4       12.48        9.67      0.97 o 
  -5   4   4        0.57        1.56      0.90 o 
  -4   4   4       12.10       11.47      0.92 o 
  -3   4   4        0.21        0.98      0.83 o 
  -2   4   4       62.59       71.29      2.22 o 
  -1   4   4       36.49       43.05      2.29 o 
   0   4   4      169.74      160.02     11.10 o 
   1   4   4       87.06      105.38      2.63 o 
   2   4   4        2.06        3.30      0.86 o 
   3   4   4        2.23        2.70      1.08 o 
   4   4   4       21.92       21.61      2.41 o 
  -6   5   4        7.03        7.04      0.75 o 
  -5   5   4        0.45        1.89      0.81 o 
  -4   5   4       15.46       17.26      0.98 o 
  -3   5   4        8.01        8.01      0.81 o 
  -2   5   4       10.37       11.61      1.01 o 
  -1   5   4        0.17       -0.06      0.78 o 
   0   5   4        0.00        0.22      0.94 o 
   1   5   4      115.91      126.05      3.07 o 
   2   5   4        0.34        1.14      0.95 o 
   3   5   4       13.54       14.07      2.60 o 
   4   5   4        6.80        5.51      0.89 o 
  -6   6   4        5.19        2.74      0.74 o 
  -5   6   4       68.02       68.88      7.36 o 
  -4   6   4        2.26        2.93      0.87 o 
  -3   6   4      339.06      382.06      9.42 o 
  -2   6   4      173.92      176.04      3.42 o 
  -1   6   4       11.74       12.06      1.12 o 
   0   6   4       71.39       75.68      1.90 o 
   1   6   4       21.87       23.18      1.55 o 
   2   6   4        0.45        0.04      1.25 o 
   3   6   4        4.81        3.76      0.83 o 
  -5   7   4       15.70       13.63      1.01 o 
  -4   7   4      116.59      123.81      9.31 o 
  -3   7   4       27.36       28.62      1.09 o 
  -2   7   4     1887.14     2019.42     61.32 o 
  -1   7   4       10.95       12.47      1.10 o 
   0   7   4      215.85      186.21      8.91 o 
   1   7   4        0.07        2.03      0.85 o 
   2   7   4        4.22        4.43      1.08 o 
   3   7   4        1.00        1.11      0.79 o 
  -5   8   4        7.41        6.69      0.68 o 
  -4   8   4      107.19      112.87      2.21 o 
  -3   8   4       49.83       50.21      1.17 o 
  -2   8   4      497.64      500.44     46.72 o 
  -1   8   4      266.18      276.51      9.15 o 
   0   8   4        1.14        2.38      0.82 o 
   1   8   4      149.08      128.20      5.47 o 
   2   8   4       36.65       32.72      4.60 o 
  -4   9   4       36.68       37.78      1.23 o 
  -3   9   4        8.12        9.18      0.91 o 
  -2   9   4        0.10        2.09      1.11 o 
  -1   9   4       35.01       36.88      1.78 o 
   0   9   4       10.87       11.13      1.08 o 
   1   9   4        3.87        5.16      1.04 o 
  -4  10   4        0.03        0.80      0.82 o 
  -3  10   4        3.41        3.50      0.70 o 
  -2  10   4        5.53        5.51      1.30 o 
  -1  10   4        0.15        0.48      1.02 o 
   0  10   4       17.59       16.35      2.26 o 
  -2  11   4        7.62        6.67      0.91 o 
  -1  11   4       24.60       24.51      2.07 o 
  -1 -11   5        0.78       -0.73      1.41 o 
   0 -11   5        0.04       -0.68      1.09 o 
   1 -11   5        1.77        0.83      1.02 o 
  -2 -10   5       32.27       26.86      3.18 o 
  -1 -10   5       42.29       54.29      3.05 o 
   0 -10   5       10.76        8.65      1.80 o 
   1 -10   5        0.76        0.03      1.35 o 
   2 -10   5        1.08        0.96      1.26 o 
   3 -10   5        0.14        0.83      0.89 o 
  -3  -9   5       20.35       17.15      1.34 o 
  -2  -9   5        0.04        0.37      1.14 o 
  -1  -9   5      574.43      584.77     53.82 o 
   0  -9   5      365.19      411.68     10.92 o 
   1  -9   5      185.09      191.33     20.67 o 
   2  -9   5       64.79       59.01      6.25 o 
   3  -9   5        0.78        1.44      0.96 o 
   4  -9   5        0.46        1.15      0.92 o 
  -4  -8   5        0.08        0.49      0.94 o 
  -3  -8   5        5.88        5.51      1.00 o 
  -2  -8   5        0.05        0.10      1.01 o 
  -1  -8   5       62.77       61.62      7.37 o 
   0  -8   5       78.74       88.08      8.00 o 
   1  -8   5       78.40       87.28      6.75 o 
   2  -8   5       61.52       68.20      4.53 o 
   3  -8   5       91.61      103.40      7.92 o 
   4  -8   5        0.05        0.59      0.88 o 
  -4  -7   5       15.76       16.53      3.22 o 
  -3  -7   5       16.56       17.53      1.91 o 
  -2  -7   5        5.14        5.87      1.18 o 
  -1  -7   5      108.85       96.56     13.15 o 
   0  -7   5       10.41        9.86      2.55 o 
   1  -7   5        3.22        3.71      0.99 o 
   2  -7   5        3.96        4.94      1.05 o 
   3  -7   5       17.42       19.54      3.39 o 
   4  -7   5        2.66        1.10      0.96 o 
  -5  -6   5        0.95        0.91      1.43 o 
  -4  -6   5       47.50       63.35      2.84 o 
  -3  -6   5       11.30       14.83      2.81 o 
  -2  -6   5        0.17        1.49      1.10 o 
  -1  -6   5        5.28        4.48      1.67 o 
   0  -6   5        5.42        5.92      0.82 o 
   1  -6   5        4.15        4.99      0.92 o 
   2  -6   5        0.15        0.66      0.72 o 
   3  -6   5        5.91        5.39      0.77 o 
   4  -6   5        0.38        0.99      0.82 o 
   5  -6   5        1.81        0.82      0.78 o 
  -5  -5   5      129.04      163.19      5.16 o 
  -4  -5   5       46.59       54.42      2.66 o 
  -3  -5   5      242.45      217.98     40.35 o 
  -2  -5   5       30.61       33.14      1.97 o 
  -1  -5   5       75.05       71.17      3.84 o 
   0  -5   5        6.76        5.15      0.78 o 
   1  -5   5       54.77       49.28      2.51 o 
   2  -5   5        5.31        6.27      0.79 o 
   3  -5   5       26.81       25.40      1.84 o 
   4  -5   5        0.14        0.68      0.57 o 
   5  -5   5        0.04        0.70      0.72 o 
  -5  -4   5        2.02        2.99      1.41 o 
  -4  -4   5        0.39        2.47      1.46 o 
  -3  -4   5        0.01        0.27      0.96 o 
  -2  -4   5        2.68        5.66      1.05 o 
  -1  -4   5      151.40      140.42     15.02 o 
   0  -4   5      333.94      262.50     19.10 o 
   1  -4   5       43.94       42.29      2.40 o 
   2  -4   5        0.59        1.60      0.77 o 
   3  -4   5       11.72       12.31      1.04 o 
   4  -4   5        5.04        4.74      0.70 o 
   5  -4   5        0.74        1.50      0.93 o 
  -5  -3   5       37.53       38.16      2.16 o 
  -4  -3   5        4.90        3.91      1.46 o 
  -3  -3   5        5.14        7.74      1.19 o 
  -2  -3   5      281.56      210.02      6.22 o 
  -1  -3   5       16.56       23.04      1.78 o 
   0  -3   5      153.38      152.32     10.54 o 
   1  -3   5      297.02      285.35     35.29 o 
   2  -3   5      111.81      105.76      2.99 o 
   3  -3   5      256.31      278.69     22.57 o 
   4  -3   5        3.16        2.93      0.83 o 
   5  -3   5        0.85        1.45      0.60 o 
  -6  -2   5        0.66        0.39      1.33 o 
  -5  -2   5       23.20       31.49      1.90 o 
  -4  -2   5       43.25       37.75      1.93 o 
  -3  -2   5       34.55       36.58      6.27 o 
  -2  -2   5        2.96        0.00      1.80 o 
  -1  -2   5       48.92       60.30      2.33 o 
   0  -2   5      303.73      248.95     42.58 o 
   1  -2   5       45.10       45.28      4.00 o 
   2  -2   5      484.53      512.32      7.10 o 
   3  -2   5       64.48       58.54      9.91 o 
   4  -2   5        8.88       11.45      0.82 o 
   5  -2   5       17.56       18.49      1.06 o 
  -6  -1   5       12.62       11.15      1.56 o 
  -5  -1   5       10.60        9.61      1.15 o 
  -4  -1   5        1.70        0.68      1.48 o 
  -3  -1   5       32.57       36.07      6.66 o 
  -2  -1   5      286.21      321.37      7.84 o 
  -1  -1   5       10.08       14.12      1.56 o 
   0  -1   5       60.19       51.59      2.45 o 
   1  -1   5        3.02        3.09      1.09 o 
   2  -1   5       95.35       87.27      9.62 o 
   3  -1   5       54.95       53.58      7.16 o 
   4  -1   5        0.31        1.15      0.98 o 
   5  -1   5        7.59        4.44      0.72 o 
  -6   0   5        3.82        6.48      1.43 o 
  -5   0   5       78.36       70.61      2.48 o 
  -4   0   5      134.78      107.06      3.18 o 
  -3   0   5      303.99      369.91      8.36 o 
  -2   0   5      128.39      141.65     10.89 o 
  -1   0   5      280.01      254.52     24.16 o 
   0   0   5        3.79        2.32      0.97 o 
   1   0   5       44.56       49.11      1.92 o 
   2   0   5        0.16        0.17      1.00 o 
   3   0   5       14.60       13.01      2.76 o 
   4   0   5        0.00        1.60      0.72 o 
   5   0   5        0.03        0.51      0.71 o 
  -6   1   5       20.14       20.55      1.69 o 
  -5   1   5      313.85      378.01      7.78 o 
  -4   1   5      197.65      204.31      4.98 o 
  -3   1   5      549.40      611.75     42.91 o 
  -2   1   5     1363.83     1744.94     20.82 o 
  -1   1   5     2245.57     2393.16    148.64 o 
   0   1   5      547.31      496.90     28.84 o 
   1   1   5        4.71       10.62      1.89 o 
   2   1   5      221.16      201.84     38.76 o 
   3   1   5        4.43        4.58      1.03 o 
   4   1   5        1.17        2.74      0.93 o 
  -6   2   5        0.55        1.21      0.79 o 
  -5   2   5      121.64      126.72      4.70 o 
  -4   2   5      420.91      386.92     13.26 o 
  -3   2   5       15.58       15.43      2.51 o 
  -2   2   5       96.87      111.70     17.72 o 
  -1   2   5      749.23      751.77     53.85 o 
   0   2   5       25.87       21.81      1.17 o 
   1   2   5       18.93       24.63      3.36 o 
   2   2   5      355.33      389.81     24.87 o 
   3   2   5        0.91        2.11      0.76 o 
   4   2   5       58.13       65.21     14.64 o 
  -6   3   5        0.67        1.81      0.85 o 
  -5   3   5       33.37       30.77      1.17 o 
  -4   3   5       14.13       13.20      0.83 o 
  -3   3   5      129.89      143.34      2.98 o 
  -2   3   5        9.61       12.80      1.80 o 
  -1   3   5       10.94       10.05      0.97 o 
   0   3   5       40.67       39.75      1.41 o 
   1   3   5       46.03       46.27      1.84 o 
   2   3   5       55.00       43.48      1.45 o 
   3   3   5      262.19      251.24     20.56 o 
   4   3   5       39.57       44.33      3.93 o 
  -6   4   5        0.33        1.05      0.85 o 
  -5   4   5        1.35        2.17      0.63 o 
  -4   4   5       35.52       37.31      2.95 o 
  -3   4   5        5.92        5.77      1.26 o 
  -2   4   5       14.97       18.35      1.02 o 
  -1   4   5        2.35        4.02      0.92 o 
   0   4   5        0.18        1.97      0.80 o 
   1   4   5       16.90       15.49      1.47 o 
   2   4   5        0.02        2.96      1.63 o 
   3   4   5        0.36        1.15      0.70 o 
   4   4   5       16.48       12.36      1.86 o 
  -6   5   5       15.58       11.46      1.05 o 
  -5   5   5        6.05        5.52      0.68 o 
  -4   5   5       18.93       15.31      0.92 o 
  -3   5   5       10.49       10.31      1.04 o 
  -2   5   5       39.57       32.99      1.38 o 
  -1   5   5       14.47       15.31      1.10 o 
   0   5   5       11.26       12.99      0.87 o 
   1   5   5       61.81       60.51      5.16 o 
   2   5   5        8.22       10.14      3.10 o 
   3   5   5        0.06        0.43      0.63 o 
  -5   6   5      125.20      132.27      8.03 o 
  -4   6   5      113.94      109.40      2.36 o 
  -3   6   5      517.63      569.92     18.70 o 
  -2   6   5      816.13      825.60     38.16 o 
  -1   6   5        0.82        2.51      0.87 o 
   0   6   5        9.49       10.29      1.05 o 
   1   6   5       30.38       27.18      5.57 o 
   2   6   5        2.95        3.89      0.83 o 
   3   6   5        0.55        0.78      0.96 o 
  -5   7   5       16.58       15.55      2.09 o 
  -4   7   5       17.93       18.32      0.95 o 
  -3   7   5       19.47       20.81      2.15 o 
  -2   7   5       10.39       11.43      1.19 o 
  -1   7   5      467.24      493.45     15.87 o 
   0   7   5       41.55       34.25      1.43 o 
   1   7   5       41.98       36.74      2.10 o 
   2   7   5        0.83        1.04      0.67 o 
  -5   8   5        0.02        0.82      0.61 o 
  -4   8   5        2.14        3.59      0.82 o 
  -3   8   5       15.00       17.57      0.89 o 
  -2   8   5       21.24       20.85      1.85 o 
  -1   8   5      166.08      181.84      3.19 o 
   0   8   5        3.26        2.49      0.82 o 
   1   8   5       46.01       38.52      3.13 o 
   2   8   5       24.26       21.11      1.36 o 
  -4   9   5       59.39       56.09      1.47 o 
  -3   9   5       16.04       14.55      0.89 o 
  -2   9   5        3.29        2.84      1.06 o 
  -1   9   5        0.65        2.94      1.57 o 
   0   9   5        8.39        9.12      1.02 o 
   1   9   5        1.18        0.89      0.81 o 
  -3  10   5       23.55       18.59      1.40 o 
  -2  10   5       12.25       15.76      1.32 o 
  -1  10   5       12.94       16.13      1.17 o 
   0  10   5        5.10        4.13      0.99 o 
  -1 -11   6        1.46        0.89      1.48 o 
   0 -11   6        0.31        1.17      1.38 o 
   1 -11   6        5.86        4.43      1.48 o 
   2 -11   6        4.81        2.32      2.84 o 
  -2 -10   6        1.29        1.68      1.48 o 
  -1 -10   6       31.25       43.60      2.71 o 
   0 -10   6        5.21        5.29      1.77 o 
   1 -10   6       29.73       29.51      2.27 o 
   2 -10   6        0.28        1.00      1.23 o 
   3 -10   6        1.27        0.88      1.10 o 
  -3  -9   6       28.48       33.27      8.71 o 
  -2  -9   6        0.65        1.14      1.15 o 
  -1  -9   6      212.49      229.11     15.59 o 
   0  -9   6        1.73        3.57      1.23 o 
   1  -9   6        4.99        6.00      1.14 o 
   2  -9   6       29.80       26.43      2.02 o 
   3  -9   6       37.07       39.71      1.88 o 
  -3  -8   6        4.44        5.27      1.65 o 
  -2  -8   6        0.74        1.51      1.04 o 
  -1  -8   6       10.96        9.48      1.17 o 
   0  -8   6      281.96      250.26      6.03 o 
   1  -8   6       18.59       21.14      1.59 o 
   2  -8   6       44.77       47.83      2.35 o 
   3  -8   6        5.06        6.07      1.21 o 
   4  -8   6       11.87       11.67      2.51 o 
  -4  -7   6       15.73       18.35      2.49 o 
  -3  -7   6       11.72       11.26      1.16 o 
  -2  -7   6        0.64        1.17      0.97 o 
  -1  -7   6       12.44       10.49      1.48 o 
   0  -7   6       10.10       10.04      1.01 o 
   1  -7   6        1.99        1.10      1.46 o 
   2  -7   6        1.18        1.47      0.63 o 
   3  -7   6        0.06        0.87      0.73 o 
   4  -7   6        2.55        2.61      1.01 o 
  -4  -6   6      139.51      183.20      7.46 o 
  -3  -6   6       36.99       40.21      7.05 o 
  -2  -6   6       16.10       13.96      1.26 o 
  -1  -6   6        8.15        8.12      1.14 o 
   0  -6   6        4.24        4.90      0.84 o 
   1  -6   6        9.94       11.26      1.19 o 
   2  -6   6        9.84        8.38      0.92 o 
   3  -6   6        0.22        1.89      0.74 o 
   4  -6   6        1.26        1.79      0.80 o 
  -5  -5   6       21.14       12.40      1.64 o 
  -4  -5   6       45.35       25.64      2.15 o 
  -3  -5   6       15.47       10.28      0.96 o 
  -2  -5   6       18.71       18.59      1.31 o 
  -1  -5   6       49.22       73.11      2.36 o 
   0  -5   6       29.94       30.08      1.66 o 
   1  -5   6        0.27       10.55      4.40 o 
   2  -5   6       45.59       49.18      3.15 o 
   3  -5   6       62.02       68.44      1.73 o 
   4  -5   6        0.23        1.99      0.64 o 
  -5  -4   6        0.12        0.03      1.02 o 
  -4  -4   6       81.54       93.47      2.33 o 
  -3  -4   6       19.06       14.75      2.08 o 
  -2  -4   6        4.82        2.57      0.99 o 
  -1  -4   6      254.64      206.26     45.48 o 
   0  -4   6      750.26      627.11    145.48 o 
   1  -4   6        0.31       -0.65      1.09 o 
   2  -4   6      713.58      804.55     52.16 o 
   3  -4   6      275.44      232.48     21.33 o 
   4  -4   6        1.24        2.50      0.71 o 
  -5  -3   6        0.08        3.44      1.38 o 
  -4  -3   6        9.74        9.44      1.71 o 
  -3  -3   6       19.45       19.65      2.21 o 
  -2  -3   6      116.14      141.41      4.75 o 
  -1  -3   6       27.13       30.95      1.70 o 
   0  -3   6      104.84      101.08      2.66 o 
   1  -3   6        1.20        2.64      0.89 o 
   2  -3   6        9.02       11.83      1.19 o 
   3  -3   6      303.02      317.98     38.08 o 
   4  -3   6       65.91       64.85      4.53 o 
  -6  -2   6        0.00        0.08      1.43 o 
  -5  -2   6        5.29        6.48      1.43 o 
  -4  -2   6       41.04       43.49      6.91 o 
  -3  -2   6        5.37        6.41      1.67 o 
  -2  -2   6      106.13      119.39      3.99 o 
  -1  -2   6       35.70       38.47      5.29 o 
   0  -2   6       10.27        8.52      0.98 o 
   1  -2   6       22.35       25.28      1.57 o 
   2  -2   6        1.17        3.01      1.32 o 
   3  -2   6       60.32       51.63      1.56 o 
   4  -2   6        2.47        2.37      0.81 o 
  -6  -1   6        0.76        0.94      0.96 o 
  -5  -1   6      313.46      372.35      7.81 o 
  -4  -1   6       19.58       22.97      5.86 o 
  -3  -1   6      121.43      108.50      3.36 o 
  -2  -1   6      124.41      139.33      8.33 o 
  -1  -1   6        0.11       -0.69      0.94 o 
   0  -1   6      185.73      137.43      4.79 o 
   1  -1   6        0.85        0.80      1.21 o 
   2  -1   6       85.50       75.58     13.15 o 
   3  -1   6        0.35        0.60      0.98 o 
   4  -1   6        0.33        1.53      1.80 o 
  -6   0   6       17.77       20.60      1.72 o 
  -5   0   6       44.63       44.88      2.11 o 
  -4   0   6     1113.28     1356.42     51.64 o 
  -3   0   6       29.48       25.86      1.28 o 
  -2   0   6     1281.38     1208.78    100.84 o 
  -1   0   6       10.20       10.08      1.14 o 
   0   0   6       42.85       35.53      3.58 o 
   1   0   6       40.51       40.95      1.63 o 
   2   0   6        4.27        7.87      1.06 o 
   3   0   6       89.48       88.22     16.33 o 
   4   0   6        0.01        1.02      0.71 o 
  -6   1   6        0.00        0.47      0.94 o 
  -5   1   6        2.37        1.71      0.67 o 
  -4   1   6        6.16        6.71      0.79 o 
  -3   1   6        4.98        4.91      0.84 o 
  -2   1   6       62.73       71.72      2.18 o 
  -1   1   6       14.29       15.50      2.06 o 
   0   1   6      139.60      133.76      5.14 o 
   1   1   6       20.39       19.55      1.80 o 
   2   1   6        9.37        7.98      0.89 o 
   3   1   6        8.69       10.70      1.98 o 
   4   1   6        0.24        0.22      0.94 o 
  -6   2   6       18.45       18.19      2.81 o 
  -5   2   6       23.73       19.10      0.82 o 
  -4   2   6      129.45      114.55      7.92 o 
  -3   2   6        1.37        3.16      1.90 o 
  -2   2   6       46.62       47.54      2.90 o 
  -1   2   6      324.91      340.91     23.08 o 
   0   2   6      266.27      264.59     12.50 o 
   1   2   6       39.85       28.80      1.26 o 
   2   2   6       19.55       19.08      5.21 o 
   3   2   6       37.90       42.48      1.80 o 
   4   2   6       52.20       49.14      1.56 o 
  -6   3   6        2.21        2.92      0.88 o 
  -5   3   6        9.02        9.44      1.37 o 
  -4   3   6        0.26        2.41      0.84 o 
  -3   3   6       42.74       43.32      1.77 o 
  -2   3   6        7.89        8.54      0.87 o 
  -1   3   6        1.14        1.96      0.92 o 
   0   3   6       19.98       19.81      2.08 o 
   1   3   6       38.98       38.65      1.52 o 
   2   3   6       10.53       10.52      3.10 o 
   3   3   6        4.36        5.20      0.76 o 
   4   3   6        3.19        3.74      0.80 o 
  -6   4   6        2.47        1.31      0.67 o 
  -5   4   6       18.49       23.08      3.59 o 
  -4   4   6        6.93       10.13      2.64 o 
  -3   4   6        6.07        6.55      0.95 o 
  -2   4   6       39.41       46.25      1.49 o 
  -1   4   6       19.72       21.77      1.14 o 
   0   4   6        9.29       10.59      0.91 o 
   1   4   6        1.48        2.71      1.59 o 
   2   4   6       23.68       19.03      3.70 o 
   3   4   6        0.35        2.93      1.90 o 
  -5   5   6        2.48        4.69      1.19 o 
  -4   5   6      119.34      109.27      2.20 o 
  -3   5   6       74.40       77.98      1.68 o 
  -2   5   6      742.64      831.81     18.34 o 
  -1   5   6        3.49        5.84      0.91 o 
   0   5   6       26.11       25.09      1.06 o 
   1   5   6       22.08       27.32      1.44 o 
   2   5   6        4.84        6.82      0.99 o 
   3   5   6        0.17        0.93      0.97 o 
  -5   6   6       79.31       74.96      4.23 o 
  -4   6   6       38.73       29.89      1.51 o 
  -3   6   6       60.58       58.37      2.43 o 
  -2   6   6       20.30       19.40      1.51 o 
  -1   6   6     1922.83     1943.89     83.89 o 
   0   6   6       88.99       98.04      2.07 o 
   1   6   6      240.88      205.13     24.89 o 
   2   6   6        5.50        4.71      0.98 o 
  -5   7   6        0.29        0.30      0.60 o 
  -4   7   6        5.52        3.47      0.75 o 
  -3   7   6       97.86       98.05      3.36 o 
  -2   7   6       38.71       39.81      4.05 o 
  -1   7   6      356.40      359.02      6.71 o 
   0   7   6      116.36      105.47      8.29 o 
   1   7   6        2.67        3.91      0.74 o 
   2   7   6       62.67       59.16      5.54 o 
  -4   8   6       17.10       17.76      1.33 o 
  -3   8   6       54.74       54.00      3.46 o 
  -2   8   6        3.84        5.70      1.08 o 
  -1   8   6       32.83       33.54      1.29 o 
   0   8   6       16.23       15.32      1.07 o 
   1   8   6        0.93        2.03      0.87 o 
  -4   9   6       23.68       21.06      2.35 o 
  -3   9   6        1.35        2.99      0.85 o 
  -2   9   6       10.22       11.98      1.51 o 
  -1   9   6       16.27       16.98      1.11 o 
   0   9   6        0.03        0.28      0.79 o 
  -2  10   6        3.66        2.22      0.91 o 
  -1  10   6       10.93        9.99      1.52 o 
   0 -11   7       84.46       81.37      3.75 o 
   1 -11   7        1.59        1.35      1.35 o 
  -2 -10   7        2.18        2.07      0.97 o 
  -1 -10   7        0.20        1.28      1.12 o 
   0 -10   7      195.84      173.57     21.35 o 
   1 -10   7      181.38      157.41     12.59 o 
   2 -10   7       54.94       49.51      5.51 o 
  -3  -9   7        0.68        0.69      0.94 o 
  -2  -9   7        0.10        0.39      0.90 o 
  -1  -9   7        2.51        1.85      0.93 o 
   0  -9   7        1.91        2.43      1.23 o 
   1  -9   7        7.35        6.57      1.30 o 
   2  -9   7       22.60       22.75      1.97 o 
   3  -9   7        6.92        7.15      1.11 o 
  -3  -8   7       13.08        9.27      2.92 o 
  -2  -8   7        2.37        3.38      1.11 o 
  -1  -8   7        6.22        5.02      1.16 o 
   0  -8   7       87.05       78.87      4.57 o 
   1  -8   7        0.09        0.22      1.20 o 
   2  -8   7        1.61        2.75      1.08 o 
   3  -8   7        4.21        4.17      0.99 o 
  -4  -7   7        9.17        8.61      3.02 o 
  -3  -7   7       54.44       71.00      2.31 o 
  -2  -7   7       22.16       22.91      1.49 o 
  -1  -7   7        0.76        0.68      0.78 o 
   0  -7   7       14.09       12.27      0.93 o 
   1  -7   7        0.37        0.01      0.86 o 
   2  -7   7        2.77        3.31      0.74 o 
   3  -7   7        0.00        0.15      0.73 o 
   4  -7   7        0.01        0.58      0.70 o 
  -4  -6   7       52.58       49.38      5.77 o 
  -3  -6   7       87.35       96.93      7.22 o 
  -2  -6   7      149.78      111.15      4.30 o 
  -1  -6   7        1.55        2.95      0.77 o 
   0  -6   7       16.50       18.52      1.13 o 
   1  -6   7        2.97        2.74      0.86 o 
   2  -6   7        3.77        4.84      0.77 o 
   3  -6   7        2.25        2.21      0.82 o 
   4  -6   7        7.27        7.48      1.48 o 
  -5  -5   7        6.22        5.47      2.20 o 
  -4  -5   7       17.88       21.92      2.83 o 
  -3  -5   7       10.83        9.79      2.22 o 
  -2  -5   7        5.66        3.81      0.93 o 
  -1  -5   7        0.44        1.97      0.79 o 
   0  -5   7       33.30       34.69      1.41 o 
   1  -5   7      138.25      155.69      3.07 o 
   2  -5   7       21.94       24.93      1.25 o 
   3  -5   7       42.10       42.46      2.38 o 
   4  -5   7        0.37        1.28      0.78 o 
  -5  -4   7        2.32        2.32      0.88 o 
  -4  -4   7       54.82       54.89      1.85 o 
  -3  -4   7       30.94       22.09      1.56 o 
  -2  -4   7       11.02       14.01      1.88 o 
  -1  -4   7      130.33      143.23     16.97 o 
   0  -4   7       73.57       59.29      1.93 o 
   1  -4   7       50.47       44.55      6.42 o 
   2  -4   7        9.82       14.18      1.76 o 
   3  -4   7       26.55       25.63      1.19 o 
   4  -4   7      128.58      145.63     10.00 o 
  -5  -3   7        8.32        6.08      1.67 o 
  -4  -3   7        5.05        5.97      1.02 o 
  -3  -3   7       30.25       36.60      2.19 o 
  -2  -3   7       21.25       23.57      2.14 o 
  -1  -3   7       23.25       17.35      3.50 o 
   0  -3   7       11.39       14.94      1.32 o 
   1  -3   7       59.34       57.24      3.52 o 
   2  -3   7       19.13       16.02      1.46 o 
   3  -3   7       84.41       87.45     13.95 o 
   4  -3   7        8.08        6.61      0.87 o 
  -5  -2   7       27.63       34.50      3.02 o 
  -4  -2   7        3.60        8.05      1.13 o 
  -3  -2   7        2.97        3.85      1.67 o 
  -2  -2   7       38.53       42.68      4.98 o 
  -1  -2   7      143.51      149.02      5.76 o 
   0  -2   7        0.00        0.28      1.59 o 
   1  -2   7        0.36        1.26      0.79 o 
   2  -2   7        3.11        5.29      1.06 o 
   3  -2   7       27.82       26.51      3.14 o 
   4  -2   7        3.53        2.98      0.79 o 
  -6  -1   7       10.60       10.28      1.78 o 
  -5  -1   7        0.33        1.96      0.72 o 
  -4  -1   7      201.06      185.53      3.08 o 
  -3  -1   7      269.62      246.72      5.48 o 
  -2  -1   7      194.20      209.17     10.14 o 
  -1  -1   7      102.60      103.43      2.46 o 
   0  -1   7       12.95       13.00      1.74 o 
   1  -1   7        0.35        1.82      0.78 o 
   2  -1   7       11.99        9.83      0.96 o 
   3  -1   7        5.43        7.57      1.13 o 
   4  -1   7        3.46        5.31      0.98 o 
  -6   0   7       77.35       89.47     15.53 o 
  -5   0   7       26.66       21.70      1.09 o 
  -4   0   7      826.01      795.92     40.12 o 
  -3   0   7      211.26      241.89      4.53 o 
  -2   0   7      174.93      196.03     11.95 o 
  -1   0   7      442.52      439.77     36.17 o 
   0   0   7      673.25      655.23     70.26 o 
   1   0   7       68.56       63.57      1.84 o 
   2   0   7        5.22        7.31      2.19 o 
   3   0   7       74.78       77.88     13.08 o 
   4   0   7        1.61        3.54      1.37 o 
  -6   1   7        0.49        1.51      0.66 o 
  -5   1   7        0.55        1.40      1.37 o 
  -4   1   7       49.62       55.88      2.04 o 
  -3   1   7      371.67      318.94     25.61 o 
  -2   1   7        0.42       -0.21      0.72 o 
  -1   1   7       91.79      101.71      2.11 o 
   0   1   7      139.77      132.37      8.28 o 
   1   1   7       16.45       18.40      2.34 o 
   2   1   7        4.30        3.94      0.73 o 
   3   1   7      149.11      122.88      9.69 o 
   4   1   7        1.20        0.12      0.68 o 
  -6   2   7       16.20       11.98      1.99 o 
  -5   2   7        0.65        1.31      0.59 o 
  -4   2   7        4.07        5.05      1.82 o 
  -3   2   7       15.61       20.16      1.39 o 
  -2   2   7      105.64      115.84      7.37 o 
  -1   2   7        7.73        6.46      0.91 o 
   0   2   7       78.98       64.68      4.38 o 
   1   2   7       14.41       16.12      1.19 o 
   2   2   7        0.82        1.27      0.68 o 
   3   2   7        0.19        0.70      0.61 o 
  -6   3   7       80.27      101.53      9.43 o 
  -5   3   7        2.95        3.60      1.03 o 
  -4   3   7        2.69        6.54      0.92 o 
  -3   3   7       30.23       29.14      3.52 o 
  -2   3   7       36.24       37.52      2.24 o 
  -1   3   7       40.97       35.94      1.20 o 
   0   3   7        0.71        1.50      1.22 o 
   1   3   7        1.09        2.11      1.13 o 
   2   3   7        0.99        0.82      0.70 o 
   3   3   7        0.02        0.08      0.65 o 
  -5   4   7       49.35       38.80      4.15 o 
  -4   4   7       30.94       24.11      1.26 o 
  -3   4   7       72.63       80.70      2.21 o 
  -2   4   7        0.24        1.30      0.62 o 
  -1   4   7       32.96       28.30      1.09 o 
   0   4   7       59.63       62.89      1.86 o 
   1   4   7        5.96        6.14      1.34 o 
   2   4   7        6.52        7.41      0.89 o 
   3   4   7        1.80        1.60      0.60 o 
  -5   5   7        0.83        2.10      0.62 o 
  -4   5   7      128.79      125.64     10.66 o 
  -3   5   7       85.40       81.85      3.17 o 
  -2   5   7      494.86      481.71     20.78 o 
  -1   5   7      525.10      529.64     35.35 o 
   0   5   7        3.37        1.99      1.07 o 
   1   5   7       12.10       13.80      1.22 o 
   2   5   7        8.83        8.60      2.98 o 
  -5   6   7        8.88        7.73      1.09 o 
  -4   6   7       13.79       17.37      1.01 o 
  -3   6   7       27.93       29.52      1.24 o 
  -2   6   7        2.50        3.74      0.71 o 
  -1   6   7       54.93       52.59      2.10 o 
   0   6   7       88.85       88.67      1.95 o 
   1   6   7        4.59        2.13      1.24 o 
   2   6   7        9.08       10.20      1.06 o 
  -5   7   7        8.28        6.67      0.71 o 
  -4   7   7        1.22        1.27      0.65 o 
  -3   7   7        0.97        2.26      0.60 o 
  -2   7   7        2.75        4.21      1.05 o 
  -1   7   7       12.78       13.57      0.98 o 
   0   7   7      134.81      142.57      3.00 o 
   1   7   7        3.05        2.14      0.81 o 
  -4   8   7       15.52       17.85      1.59 o 
  -3   8   7       77.45       71.40      3.17 o 
  -2   8   7        7.44        5.29      0.79 o 
  -1   8   7       21.71       23.93      1.88 o 
   0   8   7        0.12        1.05      0.79 o 
   1   8   7        3.34        3.48      0.86 o 
  -3   9   7       30.26       26.00      1.84 o 
  -2   9   7       42.97       44.62      1.71 o 
  -1   9   7        2.23        1.86      0.82 o 
  -1 -10   8        0.03        0.41      0.92 o 
   0 -10   8      134.90      137.42     27.45 o 
   1 -10   8       23.65       20.32      3.32 o 
  -2  -9   8        3.01        2.82      0.83 o 
  -1  -9   8        0.37        2.03      1.12 o 
   0  -9   8        0.88        0.62      1.16 o 
   1  -9   8       71.89       76.31      5.78 o 
   2  -9   8        8.46        9.77      1.41 o 
  -3  -8   8        6.61        4.34      1.09 o 
  -2  -8   8        0.05        1.34      1.19 o 
  -1  -8   8        2.28        2.82      1.19 o 
   0  -8   8        9.76        9.58      1.53 o 
   1  -8   8        0.06        2.14      0.86 o 
   2  -8   8        0.00        0.59      0.84 o 
   3  -8   8        0.24       -0.21      0.75 o 
  -4  -7   8        0.33        1.08      1.03 o 
  -3  -7   8      170.19      157.71     41.80 o 
  -2  -7   8       16.70       19.32      1.32 o 
  -1  -7   8       15.19        9.73      0.94 o 
   0  -7   8       24.10       25.76      1.23 o 
   1  -7   8        0.66        1.67      0.77 o 
   2  -7   8        1.05        1.54      0.57 o 
   3  -7   8        2.26        2.73      0.88 o 
  -4  -6   8       32.83       28.43      2.59 o 
  -3  -6   8       56.64       56.09      1.58 o 
  -2  -6   8       12.71       11.72      1.15 o 
  -1  -6   8        4.19        3.46      0.88 o 
   0  -6   8       93.45      108.57      4.05 o 
   1  -6   8       43.25       49.39      1.64 o 
   2  -6   8       12.56       16.65      1.04 o 
   3  -6   8       38.98       45.53      5.66 o 
  -4  -5   8        0.64        2.40      1.06 o 
  -3  -5   8       19.00       19.88      1.06 o 
  -2  -5   8       33.39       31.70      3.36 o 
  -1  -5   8        2.71        2.94      0.67 o 
   0  -5   8       32.10       35.42      1.67 o 
   1  -5   8      154.72      148.99     33.49 o 
   2  -5   8        0.60        0.65      0.86 o 
   3  -5   8      203.26      242.52     12.31 o 
   4  -5   8       78.19       71.64      7.11 o 
  -5  -4   8        0.01        1.14      0.92 o 
  -4  -4   8        0.70        2.22      0.82 o 
  -3  -4   8        1.57        1.01      0.93 o 
  -2  -4   8        9.31        8.28      1.69 o 
  -1  -4   8       27.39       33.56      7.42 o 
   0  -4   8        0.19        1.67      1.04 o 
   1  -4   8       18.79       15.32      3.39 o 
   2  -4   8        0.02        1.59      0.91 o 
   3  -4   8       15.60       14.96      1.46 o 
   4  -4   8       19.88       15.45      2.18 o 
  -5  -3   8        1.05        1.28      0.73 o 
  -4  -3   8        0.00        0.35      0.77 o 
  -3  -3   8       32.06       25.34      1.72 o 
  -2  -3   8        0.06        0.48      1.15 o 
  -1  -3   8       78.09       92.56      5.99 o 
   0  -3   8        9.47       13.05      1.28 o 
   1  -3   8       11.50        8.87      0.92 o 
   2  -3   8       12.21       14.34      1.20 o 
   3  -3   8        1.48        0.69      1.71 o 
   4  -3   8       13.43       10.79      1.30 o 
  -5  -2   8        0.12        0.95      0.81 o 
  -4  -2   8      430.75      550.47      6.85 o 
  -3  -2   8        0.48       -1.30      1.30 o 
  -2  -2   8      256.95      232.69     29.19 o 
  -1  -2   8       34.84       34.69      1.63 o 
   0  -2   8        0.02        1.16      1.13 o 
   1  -2   8       11.97       15.34      1.21 o 
   2  -2   8        0.03       -0.01      1.09 o 
   3  -2   8       12.82       14.99      1.73 o 
   4  -2   8        0.77        1.20      0.72 o 
  -5  -1   8        3.16        4.88      2.30 o 
  -4  -1   8        0.07        1.61      0.67 o 
  -3  -1   8      696.13      817.46     40.20 o 
  -2  -1   8        0.87        1.92      1.01 o 
  -1  -1   8      631.11      603.40    109.08 o 
   0  -1   8        1.23        2.64      1.81 o 
   1  -1   8        7.21        5.23      2.04 o 
   2  -1   8        1.19        2.68      0.75 o 
   3  -1   8        0.91        0.47      0.70 o 
   4  -1   8       16.01       11.30      2.59 o 
  -5   0   8        0.77        1.65      1.03 o 
  -4   0   8       55.69       60.22      6.47 o 
  -3   0   8       96.26      126.39      3.18 o 
  -2   0   8       16.33       18.75      2.27 o 
  -1   0   8       80.87       76.83      9.02 o 
   0   0   8       48.98       50.30      4.79 o 
   1   0   8       11.08       10.81      2.36 o 
   2   0   8       22.53       23.50      5.35 o 
   3   0   8       11.84       12.12      4.28 o 
  -5   1   8       18.82       17.54      1.32 o 
  -4   1   8        5.33        5.94      0.89 o 
  -3   1   8      213.67      209.95     14.06 o 
  -2   1   8        1.03        0.59      0.81 o 
  -1   1   8        0.03        0.34      0.99 o 
   0   1   8       89.52       92.73      4.47 o 
   1   1   8       90.09       95.19      2.19 o 
   2   1   8        2.93        1.58      2.55 o 
   3   1   8        7.56        7.22      1.82 o 
  -5   2   8        1.99        1.79      0.77 o 
  -4   2   8        1.40        1.31      1.81 o 
  -3   2   8        4.85        5.32      1.22 o 
  -2   2   8       29.52       24.46      2.58 o 
  -1   2   8        7.67        9.15      1.52 o 
   0   2   8        5.65        6.53      1.05 o 
   1   2   8        1.47        1.30      0.72 o 
   2   2   8        2.10        3.46      0.93 o 
   3   2   8        0.89        1.80      1.30 o 
  -5   3   8       12.06       13.65      1.23 o 
  -4   3   8       11.25       18.58      1.13 o 
  -3   3   8       15.28       20.46      1.40 o 
  -2   3   8        1.84        0.92      0.76 o 
  -1   3   8       52.57       51.35      4.00 o 
   0   3   8        1.06        1.91      0.93 o 
   1   3   8       10.71       12.01      1.33 o 
   2   3   8        1.08        0.57      0.76 o 
   3   3   8        2.35        2.65      0.83 o 
  -5   4   8        2.10        3.11      0.70 o 
  -4   4   8        2.54        3.36      1.61 o 
  -3   4   8      138.46      135.32      4.51 o 
  -2   4   8      132.34      131.76      9.12 o 
  -1   4   8      570.57      576.52     32.45 o 
   0   4   8      149.60      150.26     14.28 o 
   1   4   8       14.45       14.26      1.59 o 
   2   4   8        0.18        1.18      1.18 o 
  -5   5   8        3.25        2.43      0.78 o 
  -4   5   8      137.97      136.03      3.09 o 
  -3   5   8       69.55       59.79      4.90 o 
  -2   5   8        0.98        2.89      0.86 o 
  -1   5   8       27.07       27.53      2.14 o 
   0   5   8      909.01      985.04      9.89 o 
   1   5   8      103.26      114.25      5.36 o 
   2   5   8      117.85      104.27      4.81 o 
  -5   6   8        2.28        3.71      1.09 o 
  -4   6   8        0.16        1.41      0.91 o 
  -3   6   8        4.47        3.38      0.75 o 
  -2   6   8       46.45       46.74      1.54 o 
  -1   6   8       14.08       15.02      0.97 o 
   0   6   8      112.01      111.97     10.52 o 
   1   6   8       30.65       28.98      2.70 o 
  -4   7   8        0.78        0.91      0.75 o 
  -3   7   8       23.48       21.62      1.21 o 
  -2   7   8       25.19       28.05      1.07 o 
  -1   7   8        0.14        1.07      0.75 o 
   0   7   8       42.17       41.08      2.97 o 
   1   7   8        3.98        4.31      1.16 o 
  -3   8   8       20.56       17.80      1.06 o 
  -2   8   8        3.00        4.44      0.84 o 
  -1   8   8       13.48       14.08      1.27 o 
   0   8   8       28.01       30.09      1.25 o 
  -2  -9   9        4.14        2.86      0.91 o 
  -1  -9   9        0.32        1.08      1.02 o 
   0  -9   9        2.54        3.50      1.14 o 
   1  -9   9       27.00       25.42      1.32 o 
  -3  -8   9       14.52       11.27      1.29 o 
  -2  -8   9       42.74       42.91      1.73 o 
  -1  -8   9       14.06       11.41      1.93 o 
   0  -8   9        0.69        0.83      0.78 o 
   1  -8   9       12.33       12.06      0.97 o 
   2  -8   9        0.15        0.65      0.74 o 
  -3  -7   9        4.55        5.90      1.11 o 
  -2  -7   9       69.45       66.98     10.86 o 
  -1  -7   9       34.67       26.58      4.48 o 
   0  -7   9        1.04        1.38      0.75 o 
   1  -7   9        2.88        4.12      0.86 o 
   2  -7   9        1.22        2.28      0.62 o 
   3  -7   9        0.63        0.91      0.71 o 
  -4  -6   9        2.62        2.28      1.06 o 
  -3  -6   9       26.69       22.78      1.78 o 
  -2  -6   9       30.29       27.34      4.44 o 
  -1  -6   9        6.02        6.66      1.70 o 
   0  -6   9        2.13        1.23      0.70 o 
   1  -6   9        0.19       -0.11      0.89 o 
   2  -6   9       27.66       29.54      3.25 o 
   3  -6   9        3.90        2.93      0.84 o 
  -4  -5   9        0.42        0.15      0.86 o 
  -3  -5   9       24.04       20.40      1.37 o 
  -2  -5   9       26.31       26.05      3.20 o 
  -1  -5   9        2.04        3.09      0.90 o 
   0  -5   9       21.54       20.06      3.31 o 
   1  -5   9       54.38       64.04      2.75 o 
   2  -5   9        7.79        9.33      0.86 o 
   3  -5   9        2.40        1.46      0.71 o 
  -5  -4   9        0.05        0.46      1.09 o 
  -4  -4   9       21.21       26.42      3.10 o 
  -3  -4   9        0.71        0.62      1.61 o 
  -2  -4   9        2.25        3.76      2.59 o 
  -1  -4   9        2.80        2.63      1.19 o 
   0  -4   9       10.86       11.15      1.26 o 
   1  -4   9        3.04        3.12      2.27 o 
   2  -4   9        9.50       10.26      0.82 o 
   3  -4   9        4.31        4.12      0.89 o 
  -5  -3   9       24.03       26.88      4.05 o 
  -4  -3   9       34.61       41.97      1.53 o 
  -3  -3   9       25.83       34.57      1.81 o 
  -2  -3   9       24.25       22.58      3.68 o 
  -1  -3   9        8.55       11.99      1.32 o 
   0  -3   9       22.14       19.35      6.54 o 
   1  -3   9        1.95        3.42      0.82 o 
   2  -3   9        0.55        2.09      0.80 o 
   3  -3   9        0.46        1.16      0.87 o 
  -5  -2   9       14.90       14.47      1.86 o 
  -4  -2   9        2.44        4.85      1.06 o 
  -3  -2   9      317.97      391.98      8.11 o 
  -2  -2   9      377.13      286.61     10.54 o 
  -1  -2   9       77.39       87.86      2.29 o 
   0  -2   9       60.38       59.06      7.43 o 
   1  -2   9        0.06        1.12      0.74 o 
   2  -2   9        0.03        2.22      1.78 o 
   3  -2   9        3.61        3.45      0.76 o 
  -5  -1   9       54.82       75.78      1.61 o 
  -4  -1   9       14.81       15.72      1.17 o 
  -3  -1   9      805.55      908.10     32.28 o 
  -2  -1   9      146.98      136.11     17.69 o 
  -1  -1   9        3.81        5.27      1.23 o 
   0  -1   9      110.82       94.03      6.30 o 
   1  -1   9      169.86      185.78     10.71 o 
   2  -1   9        1.58        3.19      1.22 o 
   3  -1   9       14.18       12.69      2.85 o 
  -5   0   9        6.59        5.49      0.75 o 
  -4   0   9        0.67        0.31      0.82 o 
  -3   0   9        0.21        0.22      1.27 o 
  -2   0   9      167.64      174.22     10.25 o 
  -1   0   9        0.75        1.54      1.13 o 
   0   0   9       27.24       28.15      1.31 o 
   1   0   9       10.08        8.55      2.16 o 
   2   0   9        5.74        6.00      0.75 o 
   3   0   9        0.75        1.71      1.59 o 
  -5   1   9       10.40        9.12      1.52 o 
  -4   1   9        1.63        3.33      1.13 o 
  -3   1   9        2.23        4.08      1.15 o 
  -2   1   9        5.39        4.33      0.86 o 
  -1   1   9       19.89       18.47      0.93 o 
   0   1   9        2.41        3.24      0.82 o 
   1   1   9       32.59       32.78      3.00 o 
   2   1   9        1.33        2.97      0.70 o 
   3   1   9        0.10        1.08      1.41 o 
  -5   2   9      118.53      144.49     11.09 o 
  -4   2   9        6.31        5.27      1.64 o 
  -3   2   9       15.89       22.33      1.88 o 
  -2   2   9        7.09        7.89      0.96 o 
  -1   2   9       28.28       24.91      2.23 o 
   0   2   9       33.86       32.82      1.25 o 
   1   2   9        6.60        7.51      1.71 o 
   2   2   9        0.95        1.13      0.69 o 
  -5   3   9        0.35        1.78      0.80 o 
  -4   3   9       56.33       47.12      8.34 o 
  -3   3   9       71.28       48.63      1.57 o 
  -2   3   9      121.43      118.42      8.19 o 
  -1   3   9       27.00       27.50      1.57 o 
   0   3   9        9.70       10.25      1.06 o 
   1   3   9       40.81       38.19      2.46 o 
   2   3   9        0.33        1.15      0.89 o 
  -5   4   9        0.54        1.38      0.71 o 
  -4   4   9        0.67        2.17      1.50 o 
  -3   4   9       55.52       64.44      1.93 o 
  -2   4   9       42.53       37.15      2.44 o 
  -1   4   9      196.06      212.99      3.05 o 
   0   4   9      144.59      148.47     20.84 o 
   1   4   9       14.01       12.00      0.79 o 
   2   4   9        5.61        4.34      3.23 o 
  -5   5   9        3.47        2.36      0.83 o 
  -4   5   9       16.98       16.47      2.17 o 
  -3   5   9        1.50        3.00      0.84 o 
  -2   5   9       11.55       10.75      0.75 o 
  -1   5   9        0.41       -0.17      0.64 o 
   0   5   9      108.50      116.06      6.17 o 
   1   5   9        1.67        2.68      0.80 o 
  -4   6   9       14.60       16.12      1.35 o 
  -3   6   9        4.58        5.89      1.28 o 
  -2   6   9        0.77        1.00      0.66 o 
  -1   6   9        0.83        1.08      0.65 o 
   0   6   9        2.42        3.09      0.70 o 
   1   6   9       47.44       46.48      2.43 o 
  -3   7   9       24.15       27.21      1.38 o 
  -2   7   9       39.61       35.03      3.57 o 
  -1   7   9        0.76        1.18      1.08 o 
   0   7   9       21.67       24.45      1.53 o 
  -2   8   9       29.03       25.38      1.35 o 
  -1  -9  10        2.45        1.35      1.82 o 
   0  -9  10        0.79        0.76      0.84 o 
  -2  -8  10      113.19       95.81      9.69 o 
  -1  -8  10        1.12        1.12      0.95 o 
   0  -8  10        6.62        5.17      0.89 o 
   1  -8  10       20.15       21.34      1.75 o 
  -3  -7  10       24.03       24.47      1.41 o 
  -2  -7  10       29.02       24.44      4.33 o 
  -1  -7  10        8.45        7.79      0.79 o 
   0  -7  10        0.98        1.06      0.75 o 
   1  -7  10       28.32       28.50      1.26 o 
   2  -7  10       22.59       19.22      3.09 o 
  -3  -6  10        2.27        1.51      1.29 o 
  -2  -6  10        0.00        1.33      0.81 o 
  -1  -6  10       20.56       17.74      2.22 o 
   0  -6  10        0.05        1.31      0.77 o 
   1  -6  10        1.37        2.61      1.48 o 
   2  -6  10       17.48       16.92      1.76 o 
  -4  -5  10        1.41        1.35      0.68 o 
  -3  -5  10        0.81        2.37      1.63 o 
  -2  -5  10        8.07        9.97      1.56 o 
  -1  -5  10        0.50        1.77      0.83 o 
   0  -5  10        0.78        4.08      1.33 o 
   1  -5  10        3.71        5.04      0.95 o 
   2  -5  10        0.64        1.32      0.70 o 
  -4  -4  10        1.34        0.98      0.81 o 
  -3  -4  10        0.89        1.66      1.03 o 
  -2  -4  10       12.42       12.14      1.67 o 
  -1  -4  10        0.13        1.10      0.83 o 
   0  -4  10       21.89       19.09      2.20 o 
   1  -4  10        0.43        1.83      0.72 o 
   2  -4  10        5.20        6.21      0.81 o 
   3  -4  10        3.35        1.67      0.63 o 
  -4  -3  10        0.22        1.53      0.78 o 
  -3  -3  10      324.38      275.44      5.53 o 
  -2  -3  10       11.39       10.68      3.57 o 
  -1  -3  10      179.30      173.71     38.27 o 
   0  -3  10        1.80        2.55      1.09 o 
   1  -3  10        2.37        2.65      0.62 o 
   2  -3  10        0.01        0.35      0.58 o 
   3  -3  10        0.02        2.12      1.82 o 
  -5  -2  10        2.86        2.13      0.81 o 
  -4  -2  10        1.29        2.14      0.87 o 
  -3  -2  10       36.80       34.49      5.91 o 
  -2  -2  10      160.76      187.68      8.10 o 
  -1  -2  10        6.74        8.29      3.19 o 
   0  -2  10      178.00      154.25      3.06 o 
   1  -2  10        1.35        1.01      0.73 o 
   2  -2  10        0.02        1.68      0.65 o 
   3  -2  10        0.01        0.77      0.75 o 
  -5  -1  10       24.14       32.44      1.14 o 
  -4  -1  10        0.66        1.98      1.00 o 
  -3  -1  10       88.63      104.78      4.00 o 
  -2  -1  10      145.69      130.72      2.56 o 
  -1  -1  10        9.48       11.12      0.96 o 
   0  -1  10       60.79       54.83      2.99 o 
   1  -1  10       23.64       25.04      2.07 o 
   2  -1  10        0.03        1.53      0.60 o 
  -5   0  10        7.48        6.94      0.72 o 
  -4   0  10        4.28        3.09      1.20 o 
  -3   0  10        2.31        2.55      1.12 o 
  -2   0  10      115.30      106.80     21.39 o 
  -1   0  10        0.65       -0.25      0.76 o 
   0   0  10        6.86        8.45      1.75 o 
   1   0  10       14.16       14.47      1.91 o 
   2   0  10       18.50       21.40      2.67 o 
  -5   1  10        2.74        3.17      1.54 o 
  -4   1  10        0.41        2.06      1.03 o 
  -3   1  10        0.10        2.65      1.06 o 
  -2   1  10       20.42       15.59      2.37 o 
  -1   1  10        6.07        7.61      1.74 o 
   0   1  10        1.77        2.27      0.79 o 
   1   1  10        5.97        6.63      1.22 o 
   2   1  10        0.20        1.48      0.56 o 
  -5   2  10        5.38        3.59      0.70 o 
  -4   2  10       13.22       14.08      1.00 o 
  -3   2  10        8.40        8.00      1.09 o 
  -2   2  10       33.03       32.70      8.00 o 
  -1   2  10        3.81        3.02      0.74 o 
   0   2  10       41.57       39.80      1.21 o 
   1   2  10        0.73       -0.03      0.80 o 
   2   2  10        2.44        1.88      0.60 o 
  -5   3  10       18.04       16.66      1.33 o 
  -4   3  10        0.52        0.45      0.87 o 
  -3   3  10       17.10       14.81      1.23 o 
  -2   3  10      111.95      104.96      8.12 o 
  -1   3  10       68.17       69.36      4.39 o 
   0   3  10      305.93      283.54      7.95 o 
   1   3  10      196.72      207.24     15.14 o 
  -4   4  10        8.41        8.69      1.94 o 
  -3   4  10      103.60       84.88      2.92 o 
  -2   4  10       72.58       78.73      1.72 o 
  -1   4  10       12.03       11.83      2.05 o 
   0   4  10       23.06       21.59      2.10 o 
   1   4  10      254.46      245.96     22.05 o 
  -4   5  10        0.85        2.99      0.96 o 
  -3   5  10        0.32        1.98      1.04 o 
  -2   5  10        2.26        1.52      0.78 o 
  -1   5  10       15.39       16.79      0.93 o 
   0   5  10        1.66        0.95      0.61 o 
  -3   6  10        1.98        1.05      0.81 o 
  -2   6  10       10.78        9.61      1.12 o 
  -1   6  10        2.58        2.26      0.82 o 
   0   6  10        2.29        2.10      0.67 o 
  -2   7  10        4.64        3.67      0.82 o 
  -1  -8  11       20.88       14.73      1.13 o 
   0  -8  11        3.07        2.06      0.82 o 
  -2  -7  11       14.45       12.94      3.32 o 
  -1  -7  11       26.70       28.85      3.97 o 
   0  -7  11        0.89        0.92      0.53 o 
   1  -7  11        3.47        2.09      0.83 o 
  -3  -6  11        0.19        0.40      0.62 o 
  -2  -6  11        3.48        3.28      0.93 o 
  -1  -6  11        8.44        8.91      0.78 o 
   0  -6  11        0.10        0.41      0.64 o 
   1  -6  11        2.87        1.57      0.62 o 
  -3  -5  11       25.35       25.32      3.51 o 
  -2  -5  11        3.20        5.00      1.41 o 
  -1  -5  11        1.88        3.09      1.29 o 
   0  -5  11        0.00        0.71      1.00 o 
   1  -5  11        1.53        1.06      1.04 o 
   2  -5  11        0.26        0.47      0.61 o 
  -4  -4  11       42.35       50.21      8.35 o 
  -3  -4  11       23.93       22.43      4.31 o 
  -2  -4  11      124.72      140.55      3.16 o 
  -1  -4  11        8.62        7.19      1.99 o 
   0  -4  11        0.79        2.82      0.77 o 
   1  -4  11        0.91        0.93      1.02 o 
   2  -4  11        1.20        0.75      0.90 o 
  -4  -3  11        5.11        3.69      0.99 o 
  -3  -3  11        9.52       10.21      1.03 o 
  -2  -3  11      224.36      202.78     35.12 o 
  -1  -3  11      237.76      262.80     36.77 o 
   0  -3  11       25.28       27.83      1.30 o 
   1  -3  11       56.75       53.98      2.98 o 
   2  -3  11        0.39        0.43      0.76 o 
  -4  -2  11       12.12       12.29      4.69 o 
  -3  -2  11        3.22        2.90      0.77 o 
  -2  -2  11      345.93      336.59     44.19 o 
  -1  -2  11       65.04       56.08      1.62 o 
   0  -2  11        1.27        1.09      0.72 o 
   1  -2  11       23.67       28.16      1.37 o 
   2  -2  11       37.67       29.38      2.02 o 
  -4  -1  11        6.47        6.54      1.06 o 
  -3  -1  11        0.49        1.70      1.00 o 
  -2  -1  11       27.86       30.68      5.37 o 
  -1  -1  11       33.19       35.51      1.49 o 
   0  -1  11        5.50        6.60      0.79 o 
   1  -1  11        3.21        3.70      0.85 o 
   2  -1  11        0.13        1.53      0.86 o 
  -4   0  11        0.17        2.44      0.82 o 
  -3   0  11        6.49        6.99      2.21 o 
  -2   0  11        3.19        4.02      0.66 o 
  -1   0  11        0.56        1.28      1.33 o 
   0   0  11        0.20        1.58      1.27 o 
   1   0  11        1.85        1.23      0.57 o 
   2   0  11        4.74        4.70      1.38 o 
  -4   1  11       88.57      101.69     15.78 o 
  -3   1  11        6.65        5.30      1.32 o 
  -2   1  11       12.96       13.47      1.00 o 
  -1   1  11        0.04        0.51      0.69 o 
   0   1  11        8.47       11.44      2.28 o 
   1   1  11       16.19       13.55      1.15 o 
  -4   2  11        0.60        2.02      1.28 o 
  -3   2  11       27.95       21.02      4.01 o 
  -2   2  11       71.85       75.31      1.97 o 
  -1   2  11       70.11       75.53      6.24 o 
   0   2  11       50.52       51.69      2.63 o 
   1   2  11        0.12        1.52      0.59 o 
  -4   3  11        4.81        4.13      1.00 o 
  -3   3  11        2.54        4.48      1.46 o 
  -2   3  11        2.59        3.53      0.87 o 
  -1   3  11       12.23       12.58      2.24 o 
   0   3  11       30.90       28.81      1.73 o 
   1   3  11       21.84       25.20      2.40 o 
  -4   4  11        5.46        7.20      1.07 o 
  -3   4  11       10.27        6.33      1.20 o 
  -2   4  11        1.26        0.27      0.66 o 
  -1   4  11        1.27        2.11      0.88 o 
   0   4  11        1.77        1.96      0.58 o 
  -3   5  11       13.56       13.23      1.54 o 
  -2   5  11        3.82        2.99      0.80 o 
  -1   5  11        1.40        2.06      0.69 o 
  -2  -6  12        0.77        1.96      1.37 o 
  -1  -6  12        2.40        2.60      1.25 o 
   0  -6  12        0.16        0.53      0.59 o 
  -3  -5  12        0.10        1.20      0.72 o 
  -2  -5  12        1.98       -0.70      1.59 o 
  -1  -5  12        1.75       -0.26      0.90 o 
   0  -5  12        0.05        0.58      0.75 o 
   1  -5  12        3.17        3.08      0.87 o 
  -3  -4  12        0.57        0.84      0.85 o 
  -2  -4  12      112.43      137.34      9.85 o 
  -1  -4  12       11.10       16.06      2.27 o 
   0  -4  12       63.22       63.68      3.48 o 
   1  -4  12        0.23        1.49      0.91 o 
  -3  -3  12        3.24        2.99      1.14 o 
  -2  -3  12       64.36       79.08      2.22 o 
  -1  -3  12        1.38        1.54      0.98 o 
   0  -3  12        8.02        9.65      2.20 o 
   1  -3  12       30.97       36.98      3.50 o 
  -4  -2  12       12.07       16.99      2.27 o 
  -3  -2  12        0.18        1.74      1.07 o 
  -2  -2  12       53.45       65.86      1.91 o 
  -1  -2  12       83.78       92.72     11.09 o 
   0  -2  12        3.56        4.89      0.86 o 
   1  -2  12       30.27       37.10      2.08 o 
  -4  -1  12        1.41        2.25      0.82 o 
  -3  -1  12        0.19        0.41      0.95 o 
  -2  -1  12       10.40       10.04      0.86 o 
  -1  -1  12       24.63       27.20      1.36 o 
   0  -1  12        0.00        0.74      1.00 o 
   1  -1  12        2.23        2.65      0.85 o 
  -4   0  12        1.89        1.62      1.01 o 
  -3   0  12        0.26        1.61      1.22 o 
  -2   0  12        2.99        2.61      0.92 o 
  -1   0  12       18.63       19.44      1.09 o 
   0   0  12        1.38        1.39      0.87 o 
   1   0  12        0.01        0.82      0.71 o 
  -4   1  12       11.80       10.14      1.19 o 
  -3   1  12        3.02        4.30      1.28 o 
  -2   1  12       50.51       52.86      2.46 o 
  -1   1  12       44.48       49.40      5.09 o 
   0   1  12        9.76        9.58      0.99 o 
  -3   2  12        0.06        0.47      0.83 o 
  -2   2  12       18.87       15.50      2.94 o 
  -1   2  12       52.11       58.25      2.28 o 
   0   2  12       15.88       13.41      1.23 o 
  -3   3  12        4.81        1.35      1.30 o 
  -2   3  12       31.68       22.81      1.11 o 
  -1   3  12       38.66       36.30      1.64 o 
  -2   4  12        1.33       -0.03      0.77 o 
  -2  -4  13       13.97       15.24      1.16 o 
  -1  -4  13       87.55       84.56     16.87 o 
  -2  -3  13        0.07        1.81      1.11 o 
  -1  -3  13       68.01       61.28      8.12 o 
   0  -3  13       18.17       20.77      2.86 o 
  -3  -2  13        1.05        0.42      1.30 o 
  -2  -2  13        0.11       -0.11      0.76 o 
  -1  -2  13       25.37       24.16      4.68 o 
   0  -2  13        2.12        2.60      0.74 o 
  -3  -1  13        3.04        1.61      1.30 o 
  -2  -1  13        5.12        5.88      0.99 o 
  -1  -1  13        0.27        0.83      0.76 o 
   0  -1  13        0.03        0.94      0.68 o 
  -3   0  13       26.92       31.23      1.82 o 
  -2   0  13        3.57        2.07      0.77 o 
  -1   0  13        9.03        8.56      2.42 o 
  -2   1  13        3.80        3.30      0.70 o 
  -1   1  13       21.25       19.56      2.92 o 
                                                 
